# Supplementary material for: A break from the pups: The effects of loft access on the welfare of lactating laboratory rats
Source: PLoS One. 2021 Jun 8;16(6):e0253020. doi: 10.1371/journal.pone.0253020 (PMC8186774; doi:10.1371/journal.pone.0253020)
Supplement: S1 Dataset — (CSV) [file pone.0253020.s006.csv]

date	hour	camera	rat_id	loft	pup_age	behavior_name	behavior_frequency	behavior_duration	trial_duration	behavior_proportion	daytime
25-Mar	0	1	2	0	5	passive	3	1047.427	3600	29.1	0
25-Mar	0	1	2	0	5	active	4	1150.875	3600	31.97	0
25-Mar	0	1	2	0	5	loft	0	0	3600	0	0
25-Mar	4	1	2	0	5	passive	1	66.493	3600	1.85	0
25-Mar	4	1	2	0	5	active	3	2439.307	3600	67.76	0
25-Mar	4	1	2	0	5	loft	0	0	3600	0	0
25-Mar	8	1	2	0	5	passive	2	560.973	3600	15.58	1
25-Mar	8	1	2	0	5	active	4	1455.421	3600	40.43	1
25-Mar	8	1	2	0	5	loft	0	0	3600	0	1
25-Mar	12	1	2	0	5	passive	3	1944.144	3600	54	1
25-Mar	12	1	2	0	5	active	4	1655.85	3600	46	1
25-Mar	12	1	2	0	5	loft	0	0	3600	0	1
25-Mar	17	1	2	0	5	passive	1	5.826	3600	0.16	1
25-Mar	17	1	2	0	5	active	2	367.339	3600	10.2	1
25-Mar	17	1	2	0	5	loft	0	0	3600	0	1
25-Mar	21	1	2	0	5	loft	0	0	3600	0	0
25-Mar	21	1	2	0	5	active	0	0	3600	0	0
25-Mar	21	1	2	0	5	passive	0	0	3600	0	0
01-Apr	0	1	2	0	12	loft	0	0	3600	0	0
01-Apr	0	1	2	0	12	active	1	1993.661	3600	55.38	0
01-Apr	0	1	2	0	12	passive	0	0	3600	0	0
01-Apr	4	1	2	0	12	loft	0	0	3600	0	0
01-Apr	4	1	2	0	12	active	1	1818.299	3600	50.51	0
01-Apr	4	1	2	0	12	passive	0	0	3600	0	0
01-Apr	8	1	2	0	12	loft	0	0	3600	0	1
01-Apr	8	1	2	0	12	active	2	1321.448	3600	36.71	1
01-Apr	8	1	2	0	12	passive	3	524.93	3600	14.58	1
01-Apr	12	1	2	0	12	loft	0	0	3600	0	1
01-Apr	12	1	2	0	12	active	2	2367.663	3600	65.77	1
01-Apr	12	1	2	0	12	passive	0	0	3600	0	1
01-Apr	16	1	2	0	12	loft	0	0	3600	0	1
01-Apr	16	1	2	0	12	active	4	956.011	3600	26.56	1
01-Apr	16	1	2	0	12	passive	5	1416.128	3600	39.34	1
01-Apr	20	1	2	0	12	loft	0	0	3600	0	0
01-Apr	20	1	2	0	12	active	2	733.421	3600	20.37	0
01-Apr	20	1	2	0	12	passive	0	0	3600	0	0
01-May	0	1	12	0	17	loft	0	0	3600	0	0
01-May	0	1	12	0	17	active	0	0	3600	0	0
01-May	0	1	12	0	17	passive	2	2303.476	3600	63.99	0
01-May	4	1	12	0	17	loft	0	0	3600	0	0
01-May	4	1	12	0	17	active	6	1815.392	3600	50.43	0
01-May	4	1	12	0	17	passive	6	491.845	3600	13.66	0
01-May	8	1	12	0	17	loft	0	0	3600	0	1
01-May	8	1	12	0	17	active	1	1869.446	3600	51.93	1
01-May	8	1	12	0	17	passive	1	22.2	3600	0.62	1
01-May	12	1	12	0	17	loft	0	0	3600	0	1
01-May	12	1	12	0	17	active	8	2074.989	3600	57.64	1
01-May	12	1	12	0	17	passive	2	611.336	3600	16.98	1
01-May	16	1	12	0	17	loft	0	0	3600	0	1
01-May	16	1	12	0	17	active	0	0	3600	0	1
01-May	16	1	12	0	17	passive	0	0	3600	0	1
01-May	18	1	12	0	17	loft	0	0	3600	0	1
01-May	18	1	12	0	17	active	2	1405.343	3600	39.04	1
01-May	18	1	12	0	17	passive	2	773.882	3600	21.5	1
24-Aug	12	1	29	0	5	passive	5	1662.691	3600	46.19	1
24-Aug	12	1	29	0	5	active	6	1196.576	3600	33.24	1
24-Aug	12	1	29	0	5	loft	0	0	3600	0	1
24-Aug	16	1	29	0	5	passive	1	241.378	3600	6.7	1
24-Aug	16	1	29	0	5	active	2	885.556	3600	24.6	1
24-Aug	16	1	29	0	5	loft	0	0	3600	0	1
24-Aug	20	1	29	0	5	loft	0	0	3600	0	0
24-Aug	20	1	29	0	5	active	0	0	3600	0	0
24-Aug	20	1	29	0	5	passive	0	0	3600	0	0
24-Aug	0	1	29	0	5	passive	0	0	3600	0	0
24-Aug	0	1	29	0	5	active	1	1165.097	3600	32.36	0
24-Aug	0	1	29	0	5	loft	0	0	3600	0	0
31-Aug	0	1	29	0	12	loft	0	0	3600	0	0
31-Aug	0	1	29	0	12	active	0	0	3600	0	0
31-Aug	0	1	29	0	12	passive	0	0	3600	0	0
31-Aug	4	1	29	0	12	loft	0	0	3600	0	0
31-Aug	4	1	29	0	12	active	2	1453.081	3600	40.36	0
31-Aug	4	1	29	0	12	passive	0	0	3600	0	0
31-Aug	8	1	29	0	12	loft	0	0	3780	0	1
31-Aug	8	1	29	0	12	active	1	456.241	3780	12.07	1
31-Aug	8	1	29	0	12	passive	1	3318.506	3780	87.79	1
31-Aug	11	1	29	0	12	loft	0	0	3315.7219999999998	0	1
31-Aug	11	1	29	0	12	active	2	1004.698	3315.7219999999998	30.3	1
31-Aug	11	1	29	0	12	passive	3	2199.947	3315.7219999999998	66.35	1
31-Aug	15	1	29	0	12	loft	0	0	3600	0	1
31-Aug	15	1	29	0	12	active	4	2778.995	3600	77.19	1
31-Aug	15	1	29	0	12	passive	1	90.833	3600	2.52	1
31-Aug	20	1	29	0	12	loft	0	0	3600	0	0
31-Aug	20	1	29	0	12	active	1	947.748	3600	26.33	0
31-Aug	20	1	29	0	12	passive	1	775.5	3600	21.54	0
13-Sep	0	1	30	0	5	passive	2	142.639	3600	3.96	0
13-Sep	0	1	30	0	5	active	4	806.056	3600	22.39	0
13-Sep	0	1	30	0	5	loft	0	0	3600	0	0
13-Sep	4	1	30	0	5	passive	2	233.866	3600	6.5	0
13-Sep	4	1	30	0	5	active	2	308.293	3600	8.56	0
13-Sep	4	1	30	0	5	loft	0	0	3600	0	0
13-Sep	8	1	30	0	5	passive	1	1927.642	3600	53.55	1
13-Sep	8	1	30	0	5	active	1	1671.357	3600	46.43	1
13-Sep	8	1	30	0	5	loft	0	0	3600	0	1
13-Sep	12	1	30	0	5	passive	3	869.341	2743.152	31.69	1
13-Sep	12	1	30	0	5	active	4	1306.662	2743.152	47.63	1
13-Sep	12	1	30	0	5	loft	0	0	2743.152	0	1
13-Sep	16	1	30	0	5	passive	3	447.354	3600	12.43	1
13-Sep	16	1	30	0	5	active	4	2597.443	3600	72.15	1
13-Sep	16	1	30	0	5	loft	0	0	3600	0	1
13-Sep	20	1	30	0	5	passive	5	2044.874	3600	56.8	0
13-Sep	20	1	30	0	5	active	4	806.874	3600	22.41	0
13-Sep	20	1	30	0	5	loft	0	0	3600	0	0
03-Apr	0	2	7	1	5	passive	2	302.405	3600	8.4	0
03-Apr	0	2	7	1	5	active	1	1580.289	3600	43.9	0
03-Apr	0	2	7	1	5	loft	1	38.8	3600	1.08	0
03-Apr	3	2	7	1	5	passive	2	301.114	3600	8.36	0
03-Apr	3	2	7	1	5	active	3	2163.194	3600	60.09	0
03-Apr	3	2	7	1	5	loft	1	289.224	3600	8.03	0
03-Apr	8	2	7	1	5	loft	0	0	3545.7	0	1
03-Apr	8	2	7	1	5	active	0	0	3545.7	0	1
03-Apr	8	2	7	1	5	passive	0	0	3545.7	0	1
03-Apr	12	2	7	1	5	passive	4	1411.004	3190.591	44.22	1
03-Apr	12	2	7	1	5	active	6	1655.67	3190.591	51.89	1
03-Apr	12	2	7	1	5	loft	1	52.226	3190.591	1.64	1
03-Apr	16	2	7	1	5	passive	0	0	3600	0	1
03-Apr	16	2	7	1	5	active	2	425.584	3600	11.82	1
03-Apr	16	2	7	1	5	loft	9	1306.952	3600	36.3	1
03-Apr	20	2	7	1	5	passive	0	0	3600	0	0
03-Apr	20	2	7	1	5	active	5	1686.697	3600	46.85	0
03-Apr	20	2	7	1	5	loft	2	1219.631	3600	33.88	0
11-May	0	2	9	0	5	loft	0	0	3600	0	0
11-May	0	2	9	0	5	active	0	0	3600	0	0
11-May	0	2	9	0	5	passive	0	0	3600	0	0
11-May	4	2	9	0	5	passive	1	168.463	3600	4.68	0
11-May	4	2	9	0	5	active	3	1744.957	3600	48.47	0
11-May	4	2	9	0	5	loft	0	0	3600	0	0
11-May	8	2	9	0	5	passive	3	736.341	3600	20.45	1
11-May	8	2	9	0	5	active	3	1180.924	3600	32.8	1
11-May	8	2	9	0	5	loft	0	0	3600	0	1
11-May	12	2	9	0	5	passive	2	1956.667	3599.1	54.37	1
11-May	12	2	9	0	5	active	2	1637.674	3599.1	45.5	1
11-May	12	2	9	0	5	loft	0	0	3599.1	0	1
18-May	0	2	9	0	12	loft	0	0	3600	0	0
18-May	0	2	9	0	12	active	0	0	3600	0	0
18-May	0	2	9	0	12	passive	0	0	3600	0	0
18-May	4	2	9	0	12	loft	0	0	3600	0	0
18-May	4	2	9	0	12	active	2	1246.881	3600	34.64	0
18-May	4	2	9	0	12	passive	1	1643.577	3600	45.65	0
18-May	8	2	9	0	12	loft	0	0	3600	0	1
18-May	8	2	9	0	12	active	1	3218.85	3600	89.41	1
18-May	8	2	9	0	12	passive	0	0	3600	0	1
24-Aug	0	2	20	0	5	passive	2	347.794	3600	9.66	0
24-Aug	0	2	20	0	5	active	3	404.982	3600	11.25	0
24-Aug	0	2	20	0	5	loft	0	0	3600	0	0
24-Aug	12	2	20	0	5	passive	1	47.879	3600	1.33	1
24-Aug	12	2	20	0	5	active	2	825.317	3600	22.93	1
24-Aug	12	2	20	0	5	loft	0	0	3600	0	1
24-Aug	16	2	20	0	5	passive	1	887.408	3600	24.65	1
24-Aug	16	2	20	0	5	active	2	1434.53	3600	39.85	1
24-Aug	16	2	20	0	5	loft	0	0	3600	0	1
24-Aug	20	2	20	0	5	loft	0	0	3600	0	0
24-Aug	20	2	20	0	5	active	0	0	3600	0	0
24-Aug	20	2	20	0	5	passive	0	0	3600	0	0
31-Aug	0	2	20	0	12	loft	0	0	3600	0	0
31-Aug	0	2	20	0	12	active	1	95.779	3600	2.66	0
31-Aug	0	2	20	0	12	passive	0	0	3600	0	0
31-Aug	4	2	20	0	12	loft	0	0	3600	0	0
31-Aug	4	2	20	0	12	active	1	1617.877	3600	44.94	0
31-Aug	4	2	20	0	12	passive	1	1504.706	3600	41.8	0
31-Aug	8	2	20	0	12	loft	0	0	3780	0	1
31-Aug	8	2	20	0	12	active	1	16.462	3780	0.44	1
31-Aug	8	2	20	0	12	passive	0	0	3780	0	1
31-Aug	11	2	20	0	12	loft	0	0	3323.174	0	1
31-Aug	11	2	20	0	12	active	1	1311.404	3323.174	39.46	1
31-Aug	11	2	20	0	12	passive	1	68.525	3323.174	2.06	1
31-Aug	20	2	20	0	12	loft	0	0	3600	0	0
31-Aug	20	2	20	0	12	active	1	254.803	3600	7.08	0
31-Aug	20	2	20	0	12	passive	1	3344.158	3600	92.89	0
15-Sep	0	2	31	1	5	passive	0	0	3600	0	0
15-Sep	0	2	31	1	5	active	1	196.93	3600	5.47	0
15-Sep	0	2	31	1	5	loft	3	984.505	3600	27.35	0
15-Sep	4	2	31	1	5	passive	0	0	3600	0	0
15-Sep	4	2	31	1	5	active	1	1313.537	3600	36.49	0
15-Sep	4	2	31	1	5	loft	1	1798.739	3600	49.96	0
15-Sep	8	2	31	1	5	passive	1	278.674	3600	7.74	1
15-Sep	8	2	31	1	5	active	2	1639.901	3600	45.55	1
15-Sep	8	2	31	1	5	loft	0	0	3600	0	1
15-Sep	12	2	31	1	5	passive	3	858.127	3600	23.84	1
15-Sep	12	2	31	1	5	active	4	1277.261	3600	35.48	1
15-Sep	12	2	31	1	5	loft	1	94.777	3600	2.63	1
15-Sep	16	2	31	1	5	passive	2	1100.783	3600	30.58	1
15-Sep	16	2	31	1	5	active	1	1214.995	3600	33.75	1
15-Sep	16	2	31	1	5	loft	0	0	3600	0	1
15-Sep	20	2	31	1	5	passive	1	25.027	3600	0.7	0
15-Sep	20	2	31	1	5	active	1	1149.383	3600	31.93	0
15-Sep	20	2	31	1	5	loft	2	1429.36	3600	39.7	0
22-Sep	16	2	31	1	12	loft	4	1364.517	2167.197	62.96	1
22-Sep	16	2	31	1	12	active	1	429.251	2167.197	19.81	1
22-Sep	16	2	31	1	12	passive	0	0	2167.197	0	1
22-Sep	20	2	31	1	12	loft	3	2149.522	3600	59.71	0
22-Sep	20	2	31	1	12	active	1	846.503	3600	23.51	0
22-Sep	20	2	31	1	12	passive	0	0	3600	0	0
23-Sep	0	2	31	1	12	loft	2	2114.627	3600	58.74	0
23-Sep	0	2	31	1	12	active	1	265.477	3600	7.37	0
23-Sep	0	2	31	1	12	passive	0	0	3600	0	0
23-Sep	4	2	31	1	12	loft	2	1487.831	3600	41.33	0
23-Sep	4	2	31	1	12	active	2	776.207	3600	21.56	0
23-Sep	4	2	31	1	12	passive	0	0	3600	0	0
23-Sep	8	2	31	1	12	loft	1	2313.001	3600	64.25	1
23-Sep	8	2	31	1	12	active	1	847.497	3600	23.54	1
23-Sep	8	2	31	1	12	passive	0	0	3600	0	1
23-Apr	0	3	4	1	5	passive	0	0	3600	0	0
23-Apr	0	3	4	1	5	active	2	910.32	3600	25.29	0
23-Apr	0	3	4	1	5	loft	3	610.612	3600	16.96	0
23-Apr	4	3	4	1	5	passive	1	49.78	3600	1.38	0
23-Apr	4	3	4	1	5	active	4	1315.494	3600	36.54	0
23-Apr	4	3	4	1	5	loft	3	169.397	3600	4.71	0
23-Apr	8	3	4	1	5	passive	1	3506.274	3600	97.4	1
23-Apr	8	3	4	1	5	active	1	91.979	3600	2.55	1
23-Apr	8	3	4	1	5	loft	0	0	3600	0	1
23-Apr	12	3	4	1	5	passive	2	236.111	3600	6.56	1
23-Apr	12	3	4	1	5	active	2	1697.868	3600	47.16	1
23-Apr	12	3	4	1	5	loft	1	1622.3	3600	45.06	1
23-Apr	16	3	4	1	5	passive	3	680.31	3200.051	21.26	1
23-Apr	16	3	4	1	5	active	3	1507.661	3200.051	47.11	1
23-Apr	16	3	4	1	5	loft	7	553.334	3200.051	17.29	1
23-Apr	20	3	4	1	5	passive	3	433.009	3600	12.03	0
23-Apr	20	3	4	1	5	active	6	1244.276	3600	34.56	0
23-Apr	20	3	4	1	5	loft	3	363.853	3600	10.11	0
29-Apr	0	3	4	1	12	loft	2	377.014	3600	10.47	0
29-Apr	0	3	4	1	12	active	1	1299.02	3600	36.08	0
29-Apr	0	3	4	1	12	passive	0	0	3600	0	0
29-Apr	5	3	4	1	12	loft	2	2016.097	3600	56	0
29-Apr	5	3	4	1	12	active	2	331.88	3600	9.22	0
29-Apr	5	3	4	1	12	passive	0	0	3600	0	0
29-Apr	8	3	4	1	12	loft	1	801.612	3600	22.27	1
29-Apr	8	3	4	1	12	active	1	2021.367	3600	56.15	1
29-Apr	8	3	4	1	12	passive	0	0	3600	0	1
29-Apr	12	3	4	1	12	loft	1	96.825	3600	2.69	1
29-Apr	12	3	4	1	12	active	1	369.274	3600	10.26	1
29-Apr	12	3	4	1	12	passive	0	0	3600	0	1
29-Apr	17	3	4	1	12	loft	3	1125.279	3600	31.26	1
29-Apr	17	3	4	1	12	active	1	2017.428	3600	56.04	1
29-Apr	17	3	4	1	12	passive	0	0	3600	0	1
29-Apr	20	3	4	1	12	loft	1	2011.298	3600	55.87	0
29-Apr	20	3	4	1	12	active	1	541.552	3600	15.04	0
29-Apr	20	3	4	1	12	passive	0	0	3600	0	0
23-Aug	0	3	21	1	5	loft	1	2224.901	3600	61.8	0
23-Aug	0	3	21	1	5	active	0	0	3600	0	0
23-Aug	0	3	21	1	5	passive	0	0	3600	0	0
23-Aug	4	3	21	1	5	passive	1	554.974	3600	15.42	0
23-Aug	4	3	21	1	5	active	4	2114.653	3600	58.74	0
23-Aug	4	3	21	1	5	loft	0	0	3600	0	0
23-Aug	8	3	21	1	5	passive	2	373.249	3600	10.37	1
23-Aug	8	3	21	1	5	active	3	1797.441	3600	49.93	1
23-Aug	8	3	21	1	5	loft	1	317.832	3600	8.83	1
23-Aug	12	3	21	1	5	passive	1	644.504	3600	17.9	1
23-Aug	12	3	21	1	5	active	0	0	3600	0	1
23-Aug	12	3	21	1	5	loft	1	2057.148	3600	57.14	1
30-Aug	0	3	21	1	12	loft	6	2701.178	3600	75.03	0
30-Aug	0	3	21	1	12	active	4	705.891	3600	19.61	0
30-Aug	0	3	21	1	12	passive	0	0	3600	0	0
30-Aug	4	3	21	1	12	loft	3	2080.183	3600	57.78	0
30-Aug	4	3	21	1	12	active	1	1332.062	3600	37	0
30-Aug	4	3	21	1	12	passive	0	0	3600	0	0
30-Aug	8	3	21	1	12	loft	1	1237.329	3600	34.37	1
30-Aug	8	3	21	1	12	active	1	1584.83	3600	44.02	1
30-Aug	8	3	21	1	12	passive	1	357.024	3600	9.92	1
30-Aug	12	3	21	1	12	loft	3	1731.561	3432.064	50.45	1
30-Aug	12	3	21	1	12	active	3	1504.997	3432.064	43.85	1
30-Aug	12	3	21	1	12	passive	2	23.924	3432.064	0.7	1
30-Aug	16	3	21	1	12	loft	1	2585.768	3600	71.83	1
30-Aug	16	3	21	1	12	active	1	831.8	3600	23.11	1
30-Aug	16	3	21	1	12	passive	0	0	3600	0	1
30-Aug	20	3	21	1	12	loft	4	1013.572	3600	28.15	0
30-Aug	20	3	21	1	12	active	2	1364.749	3600	37.91	0
30-Aug	20	3	21	1	12	passive	0	0	3600	0	0
10-Sep	0	3	25	1	5	passive	3	1827.35	3600	50.76	0
10-Sep	0	3	25	1	5	active	3	1757.019	3600	48.81	0
10-Sep	0	3	25	1	5	loft	0	0	3600	0	0
10-Sep	4	3	25	1	5	passive	2	940.74	3600	26.13	0
10-Sep	4	3	25	1	5	active	3	1636.041	3600	45.45	0
10-Sep	4	3	25	1	5	loft	0	0	3600	0	0
10-Sep	8	3	25	1	5	passive	3	2494.245	3600	69.28	1
10-Sep	8	3	25	1	5	active	2	855.8	3600	23.77	1
10-Sep	8	3	25	1	5	loft	1	220.601	3600	6.13	1
10-Sep	12	3	25	1	5	passive	1	2915	3600	80.97	1
10-Sep	12	3	25	1	5	active	2	679	3600	18.86	1
10-Sep	12	3	25	1	5	loft	0	0	3600	0	1
10-Sep	16	3	25	1	5	passive	2	1033.598	3600	28.71	1
10-Sep	16	3	25	1	5	active	2	2478.086	3600	68.84	1
10-Sep	16	3	25	1	5	loft	0	0	3600	0	1
10-Sep	20	3	25	1	5	passive	1	96.192	3599.8	2.67	0
10-Sep	20	3	25	1	5	active	2	579.376	3599.8	16.09	0
10-Sep	20	3	25	1	5	loft	5	1837.676	3599.8	51.05	0
24-Mar	4	4	1	1	5	passive	1	187.949	3600	5.22	0
24-Mar	4	4	1	1	5	active	2	1604.521	3600	44.57	0
24-Mar	4	4	1	1	5	loft	1	1691.472	3600	46.99	0
24-Mar	8	4	1	1	5	passive	0	0	3600	0	1
24-Mar	8	4	1	1	5	active	1	2689.892	3600	74.72	1
24-Mar	8	4	1	1	5	loft	0	0	3600	0	1
24-Mar	12	4	1	1	5	passive	0	0	3600	0	1
24-Mar	12	4	1	1	5	active	1	675.54	3600	18.76	1
24-Mar	12	4	1	1	5	loft	2	2700.796	3600	75.02	1
24-Mar	16	4	1	1	5	passive	3	1691.43	3600	46.98	1
24-Mar	16	4	1	1	5	active	4	1800.088	3600	50	1
24-Mar	16	4	1	1	5	loft	0	0	3600	0	1
24-Mar	20	4	1	1	5	passive	1	99.422	3600	2.76	0
24-Mar	20	4	1	1	5	active	1	3170.072	3600	88.06	0
24-Mar	20	4	1	1	5	loft	0	0	3600	0	0
24-Mar	0	4	1	1	5	passive	0	0	3600	0	0
24-Mar	0	4	1	1	5	active	1	3596.175	3600	99.89	0
24-Mar	0	4	1	1	5	loft	0	0	3600	0	0
31-Mar	0	4	1	1	12	loft	0	0	3600	0	0
31-Mar	0	4	1	1	12	active	0	0	3600	0	0
31-Mar	0	4	1	1	12	passive	1	3594.736	3600	99.85	0
31-Mar	4	4	1	1	12	loft	0	0	3600	0	0
31-Mar	4	4	1	1	12	active	1	1296.914	3600	36.03	0
31-Mar	4	4	1	1	12	passive	0	0	3600	0	0
31-Mar	20	4	1	1	12	loft	3	1956.022	3600	54.33	0
31-Mar	20	4	1	1	12	active	0	0	3600	0	0
31-Mar	20	4	1	1	12	passive	0	0	3600	0	0
01-Apr	8	4	1	1	12	loft	2	563.921	3600	15.66	1
01-Apr	8	4	1	1	12	active	1	2243.824	3600	62.33	1
01-Apr	8	4	1	1	12	passive	0	0	3600	0	1
01-Apr	12	4	1	1	12	loft	1	1373.944	3600	38.17	1
01-Apr	12	4	1	1	12	active	2	1875.274	3600	52.09	1
01-Apr	12	4	1	1	12	passive	0	0	3600	0	1
24-Aug	12	4	28	1	5	passive	0	0	3600	0	1
24-Aug	12	4	28	1	5	active	1	851.494	3600	23.65	1
24-Aug	12	4	28	1	5	loft	1	2553.547	3600	70.93	1
24-Aug	16	4	28	1	5	passive	1	1152.197	3600	32.01	1
24-Aug	16	4	28	1	5	active	2	290.066	3600	8.06	1
24-Aug	16	4	28	1	5	loft	2	792.54	3600	22.01	1
24-Aug	20	4	28	1	5	passive	0	0	3600	0	0
24-Aug	20	4	28	1	5	active	2	959.841	3600	26.66	0
24-Aug	20	4	28	1	5	loft	4	1317.255	3600	36.59	0
24-Aug	0	4	28	1	5	passive	0	0	3600	0	0
24-Aug	0	4	28	1	5	active	0	0	3600	0	0
24-Aug	0	4	28	1	5	loft	3	2759.577	3600	76.65	0
08-Sep	4	5	24	0	5	passive	1	346.365	3598	9.63	0
08-Sep	4	5	24	0	5	active	2	1572.941	3598	43.72	0
08-Sep	4	5	24	0	5	loft	0	0	3598	0	0
08-Sep	8	5	24	0	5	passive	3	1331.727	3598	37.01	1
08-Sep	8	5	24	0	5	active	5	1722.317	3598	47.87	1
08-Sep	8	5	24	0	5	loft	0	0	3598	0	1
08-Sep	12	5	24	0	5	passive	2	466.632	3598	12.97	1
08-Sep	12	5	24	0	5	active	2	843.112	3598	23.43	1
08-Sep	12	5	24	0	5	loft	0	0	3598	0	1
08-Sep	16	5	24	0	5	passive	0	0	3296.614	0	1
08-Sep	16	5	24	0	5	active	0	0	3296.614	0	1
08-Sep	16	5	24	0	5	loft	0	0	3296.614	0	1
08-Sep	20	5	24	0	5	passive	3	327.161	3598	9.09	0
08-Sep	20	5	24	0	5	active	2	1730.803	3598	48.1	0
08-Sep	20	5	24	0	5	loft	0	0	3598	0	0
08-Sep	0	5	24	0	5	passive	0	0	3598	0	0
08-Sep	0	5	24	0	5	active	1	991.657	3598	27.56	0
08-Sep	0	5	24	0	5	loft	0	0	3598	0	0
25-Aug	0	6	22	1	5	passive	0	0	3600	0	0
25-Aug	0	6	22	1	5	active	1	868.551	3600	24.13	0
25-Aug	0	6	22	1	5	loft	1	1803.082	3600	50.09	0
25-Aug	4	6	22	1	5	passive	1	360.752	3600	10.02	0
25-Aug	4	6	22	1	5	active	2	2284.397	3600	63.46	0
25-Aug	4	6	22	1	5	loft	0	0	3600	0	0
25-Aug	8	6	22	1	5	passive	1	448.267	3600	12.45	1
25-Aug	8	6	22	1	5	active	3	1811.039	3600	50.31	1
25-Aug	8	6	22	1	5	loft	1	1317.269	3600	36.59	1
25-Aug	12	6	22	1	5	passive	2	462.361	3599	12.85	1
25-Aug	12	6	22	1	5	active	2	521.248	3599	14.48	1
25-Aug	12	6	22	1	5	loft	2	1208.469	3599	33.58	1
25-Aug	16	6	22	1	5	passive	1	189.76	3600	5.27	1
25-Aug	16	6	22	1	5	active	2	1496.922	3600	41.58	1
25-Aug	16	6	22	1	5	loft	2	1148.442	3600	31.9	1
25-Aug	20	6	22	1	5	passive	0	0	3600	0	0
25-Aug	20	6	22	1	5	active	0	0	3600	0	0
25-Aug	20	6	22	1	5	loft	2	2275.105	3600	63.2	0
01-Sep	0	6	22	1	12	loft	2	2614.747	3599.9	72.63	0
01-Sep	0	6	22	1	12	active	0	0	3599.9	0	0
01-Sep	0	6	22	1	12	passive	0	0	3599.9	0	0
01-Sep	4	6	22	1	12	loft	4	3251.401	3599.9	90.32	0
01-Sep	4	6	22	1	12	active	1	28.349	3599.9	0.79	0
01-Sep	4	6	22	1	12	passive	0	0	3599.9	0	0
01-Sep	8	6	22	1	12	loft	1	2153.588	3600	59.82	1
01-Sep	8	6	22	1	12	active	2	1269.522	3600	35.26	1
01-Sep	8	6	22	1	12	passive	0	0	3600	0	1
01-Sep	12	6	22	1	12	loft	1	349.748	3600	9.72	1
01-Sep	12	6	22	1	12	active	2	2352.986	3600	65.36	1
01-Sep	12	6	22	1	12	passive	0	0	3600	0	1
01-Sep	16	6	22	1	12	loft	2	1495.143	3600	41.53	1
01-Sep	16	6	22	1	12	active	1	317.4	3600	8.82	1
01-Sep	16	6	22	1	12	passive	0	0	3600	0	1
01-Sep	20	6	22	1	12	loft	2	1658.87	3600	46.08	0
01-Sep	20	6	22	1	12	active	1	892.376	3600	24.79	0
01-Sep	20	6	22	1	12	passive	0	0	3600	0	0
06-Sep	0	8	26	1	5	passive	0	0	3600	0	0
06-Sep	0	8	26	1	5	active	1	1913.645	3600	53.16	0
06-Sep	0	8	26	1	5	loft	1	920.879	3600	25.58	0
06-Sep	4	8	26	1	5	passive	0	0	3600	0	0
06-Sep	4	8	26	1	5	active	2	324.124	3600	9	0
06-Sep	4	8	26	1	5	loft	2	1309.15	3600	36.37	0
06-Sep	8	8	26	1	5	passive	0	0	3599.7	0	1
06-Sep	8	8	26	1	5	active	1	1090.191	3599.7	30.29	1
06-Sep	8	8	26	1	5	loft	1	2063.649	3599.7	57.33	1
06-Sep	12	8	26	1	5	passive	0	0	3599.9	0	1
06-Sep	12	8	26	1	5	active	2	872.591	3599.9	24.24	1
06-Sep	12	8	26	1	5	loft	1	2501.978	3599.9	69.5	1
06-Sep	16	8	26	1	5	passive	1	135.023	3599.9	3.75	1
06-Sep	16	8	26	1	5	active	2	1744.847	3599.9	48.47	1
06-Sep	16	8	26	1	5	loft	1	1702.103	3599.9	47.28	1
06-Sep	20	8	26	1	5	passive	2	193.021	3599.9	5.36	0
06-Sep	20	8	26	1	5	active	2	686.889	3599.9	19.08	0
06-Sep	20	8	26	1	5	loft	1	1471.52	3599.9	40.88	0
15-Sep	0	5	24	0	12	passive	11	1161.446	3600	32.26	0
15-Sep	0	5	24	0	12	active	4	2091.171	3600	58.09	0
15-Sep	0	5	24	0	12	loft	0	0	3600	0	0
15-Sep	4	5	24	0	12	passive	3	209.803	3600	5.83	0
15-Sep	4	5	24	0	12	active	3	1445.737	3600	40.16	0
15-Sep	4	5	24	0	12	loft	0	0	3600	0	0
15-Sep	8	5	24	0	12	passive	1	351.601	3600	9.77	1
15-Sep	8	5	24	0	12	active	2	1412.091	3600	39.22	1
15-Sep	8	5	24	0	12	loft	0	0	3600	0	1
15-Sep	12	5	24	0	12	passive	3	1385.985	3600	38.5	1
15-Sep	12	5	24	0	12	active	2	1003.67	3600	27.88	1
15-Sep	12	5	24	0	12	loft	0	0	3600	0	1
15-Sep	16	5	24	0	12	passive	3	177.974	3600	4.94	1
15-Sep	16	5	24	0	12	active	2	1335.679	3600	37.1	1
15-Sep	16	5	24	0	12	loft	0	0	3600	0	1
15-Sep	20	5	24	0	12	passive	3	1289.682	3600	35.82	0
15-Sep	20	5	24	0	12	active	0	0	3600	0	0
15-Sep	20	5	24	0	12	loft	0	0	3600	0	0
05-Sep	0	2	20	0	17	passive	1	3314.832	3316	99.96	0
05-Sep	0	2	20	0	17	active	0	0	3316	0	0
05-Sep	0	2	20	0	17	loft	0	0	3316	0	0
05-Sep	4	2	20	0	17	passive	6	2730.203	3600	75.84	0
05-Sep	4	2	20	0	17	active	3	217.604	3600	6.04	0
05-Sep	4	2	20	0	17	loft	0	0	3600	0	0
05-Sep	8	2	20	0	17	passive	1	1849.987	3541.934	52.23	1
05-Sep	8	2	20	0	17	active	2	1613.894	3541.934	45.57	1
05-Sep	8	2	20	0	17	loft	0	0	3541.934	0	1
05-Sep	12	2	20	0	17	passive	5	1133.398	3600	31.48	1
05-Sep	12	2	20	0	17	active	1	319.91	3600	8.89	1
05-Sep	12	2	20	0	17	loft	0	0	3600	0	1
05-Sep	16	2	20	0	17	passive	8	1448.327	3600	40.23	1
05-Sep	16	2	20	0	17	active	3	164.334	3600	4.56	1
05-Sep	16	2	20	0	17	loft	0	0	3600	0	1
05-Sep	20	2	20	0	17	passive	4	1625.505	3600	45.15	0
05-Sep	20	2	20	0	17	active	0	0	3600	0	0
05-Sep	20	2	20	0	17	loft	0	0	3600	0	0
09-Apr	0	2	7	1	12	passive	2	37.034	3600	1.03	0
09-Apr	0	2	7	1	12	active	1	173.216	3600	4.81	0
09-Apr	0	2	7	1	12	loft	2	2410.204	3600	66.95	0
09-Apr	4	2	7	1	12	passive	0	0	3600	0	0
09-Apr	4	2	7	1	12	active	2	2290.54	3600	63.63	0
09-Apr	4	2	7	1	12	loft	0	0	3600	0	0
09-Apr	8	2	7	1	12	passive	1	111.746	3547.096	3.15	1
09-Apr	8	2	7	1	12	active	2	919.655	3547.096	25.93	1
09-Apr	8	2	7	1	12	loft	2	1940.637	3547.096	54.71	1
09-Apr	12	2	7	1	12	passive	1	715.838	3780	18.94	1
09-Apr	12	2	7	1	12	active	1	916.67	3780	24.25	1
09-Apr	12	2	7	1	12	loft	1	2026.742	3780	53.62	1
09-Apr	16	2	7	1	12	passive	0	0	905.0189999999998	0	1
09-Apr	16	2	7	1	12	active	1	320.523	905.0189999999998	35.42	1
09-Apr	16	2	7	1	12	loft	2	23.199	905.0189999999998	2.56	1
20-Apr	0	1	12	0	5	passive	3	242.217	3600	6.73	0
20-Apr	0	1	12	0	5	active	3	873.349	3600	24.26	0
20-Apr	0	1	12	0	5	loft	0	0	3600	0	0
20-Apr	4	1	12	0	5	passive	1	310.676	3600	8.63	0
20-Apr	4	1	12	0	5	active	1	1906.42	3600	52.96	0
20-Apr	4	1	12	0	5	loft	0	0	3600	0	0
20-Apr	8	1	12	0	5	passive	1	71.673	1865.4	3.84	1
20-Apr	8	1	12	0	5	active	3	1305.805	1865.4	70	1
20-Apr	8	1	12	0	5	loft	0	0	1865.4	0	1
20-Apr	12	1	12	0	5	passive	1	897.023	3427.752	26.17	1
20-Apr	12	1	12	0	5	active	2	830.607	3427.752	24.23	1
20-Apr	12	1	12	0	5	loft	0	0	3427.752	0	1
20-Apr	16	1	12	0	5	passive	0	0	3600	0	1
20-Apr	16	1	12	0	5	active	1	1640.32	3600	45.56	1
20-Apr	16	1	12	0	5	loft	0	0	3600	0	1
20-Apr	20	1	12	0	5	passive	2	97.319	3600	2.7	0
20-Apr	20	1	12	0	5	active	1	1541.57	3600	42.82	0
20-Apr	20	1	12	0	5	loft	0	0	3600	0	0
18-Sep	20	8	26	1	17	loft	4	2155.827	3600	59.88	0
18-Sep	20	8	26	1	17	active	2	936.2	3600	26.01	0
18-Sep	20	8	26	1	17	passive	0	0	3600	0	0
20-Sep	20	5	24	0	17	loft	0	0	3600	0	0
20-Sep	20	5	24	0	17	active	0	0	3600	0	0
20-Sep	20	5	24	0	17	passive	0	0	3600	0	0
06-Sep	0	6	22	1	17	loft	3	2708.199	3600	75.23	0
06-Sep	0	6	22	1	17	active	1	605.616	3600	16.82	0
06-Sep	0	6	22	1	17	passive	1	120.182	3600	3.34	0
06-Sep	4	6	22	1	17	loft	1	3598.638	3600	99.96	0
06-Sep	4	6	22	1	17	active	0	0	3600	0	0
06-Sep	4	6	22	1	17	passive	0	0	3600	0	0
06-Sep	12	6	22	1	17	loft	1	3598.605	3600	99.96	1
06-Sep	12	6	22	1	17	active	0	0	3600	0	1
06-Sep	12	6	22	1	17	passive	0	0	3600	0	1
06-Sep	20	6	22	1	17	loft	2	3049.745	3600	84.72	0
06-Sep	20	6	22	1	17	active	1	462.551	3600	12.85	0
06-Sep	20	6	22	1	17	passive	0	0	3600	0	0
18-Sep	0	8	26	1	17	loft	1	2476.017	3602	68.74	0
18-Sep	0	8	26	1	17	active	1	1047.402	3602	29.08	0
18-Sep	0	8	26	1	17	passive	0	0	3602	0	0
18-Sep	4	8	26	1	17	loft	3	1586.974	3600	44.08	0
18-Sep	4	8	26	1	17	active	2	1432.202	3600	39.78	0
18-Sep	4	8	26	1	17	passive	0	0	3600	0	0
18-Sep	8	8	26	1	17	loft	1	3178.719	3180.203	99.95	1
18-Sep	8	8	26	1	17	active	0	0	3180.203	0	1
18-Sep	8	8	26	1	17	passive	0	0	3180.203	0	1
18-Sep	12	8	26	1	17	loft	4	3349.548	3351.485	99.94	1
18-Sep	12	8	26	1	17	active	0	0	3351.485	0	1
18-Sep	12	8	26	1	17	passive	0	0	3351.485	0	1
18-Sep	16	8	26	1	17	loft	2	2111.804	3481.025	60.67	1
18-Sep	16	8	26	1	17	active	3	671.244	3481.025	19.28	1
18-Sep	16	8	26	1	17	passive	0	0	3481.025	0	1
06-Sep	8	6	22	1	17	loft	2	1819.772	3600	50.55	1
06-Sep	8	6	22	1	17	active	2	1676.349	3600	46.57	1
06-Sep	8	6	22	1	17	passive	0	0	3600	0	1
06-Sep	16	6	22	1	17	loft	1	2137.775	3600	59.38	1
06-Sep	16	6	22	1	17	active	1	1426.273	3600	39.62	1
06-Sep	16	6	22	1	17	passive	0	0	3600	0	1
20-Sep	16	5	24	0	17	loft	0	0	3413.279	0	1
20-Sep	16	5	24	0	17	active	4	2859.181	3413.279	83.77	1
20-Sep	16	5	24	0	17	passive	1	319.825	3413.279	9.37	1
20-Sep	12	5	24	0	17	loft	0	0	2496.55	0	1
20-Sep	12	5	24	0	17	active	3	1965.135	2496.55	78.71	1
20-Sep	12	5	24	0	17	passive	1	15.247	2496.55	0.61	1
20-Sep	8	5	24	0	17	loft	0	0	3600	0	1
20-Sep	8	5	24	0	17	active	2	1720.083	3600	47.78	1
20-Sep	8	5	24	0	17	passive	3	250.967	3600	6.97	1
20-Sep	4	5	24	0	17	loft	0	0	3600	0	0
20-Sep	4	5	24	0	17	active	4	2003.83	3600	55.66	0
20-Sep	4	5	24	0	17	passive	1	738.199	3600	20.51	0
20-Sep	0	5	24	0	17	loft	0	0	3600	0	0
20-Sep	0	5	24	0	17	active	10	2072.193	3600	57.56	0
20-Sep	0	5	24	0	17	passive	4	344.965	3600	9.58	0
05-Sep	20	4	28	1	17	loft	4	2238.756	3600	62.19	0
05-Sep	20	4	28	1	17	active	3	1015.292	3600	28.2	0
05-Sep	20	4	28	1	17	passive	2	195.088	3600	5.42	0
05-Sep	16	4	28	1	17	loft	1	1248.577	3600	34.68	1
05-Sep	16	4	28	1	17	active	4	1893.501	3600	52.6	1
05-Sep	16	4	28	1	17	passive	0	0	3600	0	1
04-Sep	12	3	21	1	17	loft	3	732.647	3600	20.35	1
04-Sep	12	3	21	1	17	active	3	2714.968	3600	75.42	1
04-Sep	12	3	21	1	17	passive	1	81.278	3600	2.26	1
04-Sep	16	3	21	1	17	loft	3	1636.843	3600	45.47	1
04-Sep	16	3	21	1	17	active	1	1894.107	3600	52.61	1
04-Sep	16	3	21	1	17	passive	0	0	3600	0	1
04-Sep	20	3	21	1	17	loft	5	1184.421	3600	32.9	0
04-Sep	20	3	21	1	17	active	5	1798.415	3600	49.96	0
04-Sep	20	3	21	1	17	passive	1	464.673	3600	12.91	0
22-Sep	13	3	25	1	17	loft	0	0	3600	0	1
22-Sep	13	3	25	1	17	active	1	2652.035	3600	73.67	1
22-Sep	13	3	25	1	17	passive	1	802.073	3600	22.28	1
22-Sep	16	3	25	1	17	loft	4	236.824	2170.548	10.91	1
22-Sep	16	3	25	1	17	active	5	1301.989	2170.548	59.98	1
22-Sep	16	3	25	1	17	passive	0	0	2170.548	0	1
22-Sep	20	3	25	1	17	loft	2	2014.269	3600	55.95	0
22-Sep	20	3	25	1	17	active	2	933.972	3600	25.94	0
22-Sep	20	3	25	1	17	passive	1	115.754	3600	3.22	0
23-Sep	0	3	25	1	17	loft	1	1888.775	3600	52.47	0
23-Sep	0	3	25	1	17	active	2	991.198	3600	27.53	0
23-Sep	0	3	25	1	17	passive	0	0	3600	0	0
23-Sep	4	3	25	1	17	loft	2	1666.243	3600	46.28	0
23-Sep	4	3	25	1	17	active	1	1463.097	3600	40.64	0
23-Sep	4	3	25	1	17	passive	0	0	3600	0	0
23-Sep	8	3	25	1	17	loft	4	2266.602	3600	62.96	1
23-Sep	8	3	25	1	17	active	1	712.604	3600	19.79	1
23-Sep	8	3	25	1	17	passive	0	0	3600	0	1
05-Apr	0	4	1	1	17	loft	0	0	3600	0	0
05-Apr	0	4	1	1	17	active	1	698.081	3600	19.39	0
05-Apr	0	4	1	1	17	passive	1	2899.926	3600	80.55	0
05-Apr	4	4	1	1	17	loft	1	1043.483	3600	28.99	0
05-Apr	4	4	1	1	17	active	1	2385.057	3600	66.25	0
05-Apr	4	4	1	1	17	passive	0	0	3600	0	0
05-Apr	8	4	1	1	17	loft	1	1841.012	3600	51.14	1
05-Apr	8	4	1	1	17	active	1	1529.796	3600	42.49	1
05-Apr	8	4	1	1	17	passive	0	0	3600	0	1
05-Apr	16	4	1	1	17	loft	2	1842.317	3600	51.18	1
05-Apr	16	4	1	1	17	active	0	0	3600	0	1
05-Apr	16	4	1	1	17	passive	0	0	3600	0	1
05-Apr	20	4	1	1	17	loft	4	2025.087	3600	56.25	0
05-Apr	20	4	1	1	17	active	3	1089.003	3600	30.25	0
05-Apr	20	4	1	1	17	passive	0	0	3600	0	0
05-Sep	0	4	28	1	17	loft	3	359.285	3312	10.85	0
05-Sep	0	4	28	1	17	active	2	2277.151	3312	68.75	0
05-Sep	0	4	28	1	17	passive	0	0	3312	0	0
05-Sep	4	4	28	1	17	loft	1	2800.081	3600	77.78	0
05-Sep	4	4	28	1	17	active	0	0	3600	0	0
05-Sep	4	4	28	1	17	passive	1	483.003	3600	13.42	0
05-Sep	8	4	28	1	17	loft	3	1594.884	3540.846	45.04	1
05-Sep	8	4	28	1	17	active	1	1640.228	3540.846	46.32	1
05-Sep	8	4	28	1	17	passive	1	176.9	3540.846	5	1
05-Sep	12	4	28	1	17	loft	2	3442.534	3600	95.63	1
05-Sep	12	4	28	1	17	active	1	128.372	3600	3.57	1
05-Sep	12	4	28	1	17	passive	0	0	3600	0	1
22-May	0	2	9	0	17	loft	0	0	3600	0	0
22-May	0	2	9	0	17	active	4	596.788	3600	16.58	0
22-May	0	2	9	0	17	passive	2	108.099	3600	3	0
22-May	4	2	9	0	17	loft	0	0	3600	0	0
22-May	4	2	9	0	17	active	3	1486.085	3600	41.28	0
22-May	4	2	9	0	17	passive	2	545.494	3600	15.15	0
22-May	8	2	9	0	17	loft	0	0	3600	0	1
22-May	8	2	9	0	17	active	2	1060.463	3600	29.46	1
22-May	8	2	9	0	17	passive	1	2364.448	3600	65.68	1
22-May	12	2	9	0	17	loft	0	0	2761.2290000000003	0	1
22-May	12	2	9	0	17	active	1	2210.778	2761.2290000000003	80.07	1
22-May	12	2	9	0	17	passive	0	0	2761.2290000000003	0	1
22-May	15	2	9	0	17	loft	0	0	3542.54	0	1
22-May	15	2	9	0	17	active	3	2190.856	3542.54	61.84	1
22-May	15	2	9	0	17	passive	1	1032.073	3542.54	29.13	1
27-Sep	0	2	31	1	17	loft	3	1137.081	3600	31.59	0
27-Sep	0	2	31	1	17	active	2	1170.08	3600	32.5	0
27-Sep	0	2	31	1	17	passive	0	0	3600	0	0
27-Sep	4	2	31	1	17	loft	1	11.998	3600	0.33	0
27-Sep	4	2	31	1	17	active	1	483.803	3600	13.44	0
27-Sep	4	2	31	1	17	passive	1	444.274	3600	12.34	0
27-Sep	8	2	31	1	17	loft	0	0	3600	0	1
27-Sep	8	2	31	1	17	active	2	2105.427	3600	58.48	1
27-Sep	8	2	31	1	17	passive	0	0	3600	0	1
27-Sep	12	2	31	1	17	loft	2	2205.792	3582.221	61.58	1
27-Sep	12	2	31	1	17	active	1	792.532	3582.221	22.12	1
27-Sep	12	2	31	1	17	passive	0	0	3582.221	0	1
27-Sep	16	2	31	1	17	loft	2	39.148	3600	1.09	1
27-Sep	16	2	31	1	17	active	2	2852.381	3600	79.23	1
27-Sep	16	2	31	1	17	passive	1	114.845	3600	3.19	1
27-Sep	20	2	31	1	17	loft	2	2808.151	3600	78	0
27-Sep	20	2	31	1	17	active	0	0	3600	0	0
27-Sep	20	2	31	1	17	passive	0	0	3600	0	0
03-May	17	3	4	1	17	loft	4	2403.323	3600	66.76	1
03-May	17	3	4	1	17	active	5	935.831	3600	26	1
03-May	17	3	4	1	17	passive	2	43.149	3600	1.2	1
03-May	20	3	4	1	17	loft	5	1725.709	3600	47.94	0
03-May	20	3	4	1	17	active	3	1359.826	3600	37.77	0
03-May	20	3	4	1	17	passive	4	199.902	3600	5.55	0
04-May	0	3	4	1	17	loft	3	1923.672	3600	53.44	0
04-May	0	3	4	1	17	active	2	946.616	3600	26.29	0
04-May	0	3	4	1	17	passive	1	354.629	3600	9.85	0
04-May	4	3	4	1	17	loft	3	1724.9	3600	47.91	0
04-May	4	3	4	1	17	active	2	1547.777	3600	42.99	0
04-May	4	3	4	1	17	passive	1	54.422	3600	1.51	0
04-May	8	3	4	1	17	loft	3	1440.706	3600	40.02	1
04-May	8	3	4	1	17	active	2	1670.091	3600	46.39	1
04-May	8	3	4	1	17	passive	2	379.777	3600	10.55	1
04-May	12	3	4	1	17	loft	2	2046.732	3600	56.85	1
04-May	12	3	4	1	17	active	4	1295.333	3600	35.98	1
04-May	12	3	4	1	17	passive	1	126.966	3600	3.53	1
04-Sep	8	3	21	1	17	loft	1	3598.58	3600	99.96	1
04-Sep	8	3	21	1	17	active	0	0	3600	0	1
04-Sep	8	3	21	1	17	passive	0	0	3600	0	1
04-Sep	4	3	21	1	17	loft	1	1620.323	3600	45.01	0
04-Sep	4	3	21	1	17	active	1	1951.28	3600	54.2	0
04-Sep	4	3	21	1	17	passive	0	0	3600	0	0
04-Sep	0	3	21	1	17	loft	2	2212.035	3600	61.45	0
04-Sep	0	3	21	1	17	active	1	1213.463	3600	33.71	0
04-Sep	0	3	21	1	17	passive	0	0	3600	0	0
05-Sep	12	1	29	0	17	loft	0	0	3600	0	1
05-Sep	12	1	29	0	17	active	11	1316.316	3600	36.56	1
05-Sep	12	1	29	0	17	passive	8	1085.6	3600	30.16	1
05-Sep	16	1	29	0	17	loft	0	0	3600	0	1
05-Sep	16	1	29	0	17	active	1	1344.073	3600	37.34	1
05-Sep	16	1	29	0	17	passive	2	700.999	3600	19.47	1
05-Sep	20	1	29	0	17	loft	0	0	3600	0	0
05-Sep	20	1	29	0	17	active	3	1278.481	3600	35.51	0
05-Sep	20	1	29	0	17	passive	1	2124.821	3600	59.02	0
25-Sep	0	1	30	0	17	loft	0	0	3600	0	0
25-Sep	0	1	30	0	17	active	2	422.602	3600	11.74	0
25-Sep	0	1	30	0	17	passive	0	0	3600	0	0
25-Sep	4	1	30	0	17	loft	0	0	3600	0	0
25-Sep	4	1	30	0	17	active	2	1578.097	3600	43.84	0
25-Sep	4	1	30	0	17	passive	0	0	3600	0	0
25-Sep	12	1	30	0	17	loft	0	0	2607.05	0	1
25-Sep	12	1	30	0	17	active	3	1182.376	2607.05	45.35	1
25-Sep	12	1	30	0	17	passive	1	335.887	2607.05	12.88	1
25-Sep	8	1	30	0	17	loft	0	0	3097.077	0	1
25-Sep	8	1	30	0	17	active	1	2047.077	3097.077	66.1	1
25-Sep	8	1	30	0	17	passive	0	0	3097.077	0	1
25-Sep	16	1	30	0	17	loft	0	0	2679.247	0	1
25-Sep	16	1	30	0	17	active	1	2584.424	2679.247	96.46	1
25-Sep	16	1	30	0	17	passive	1	92.495	2679.247	3.45	1
25-Sep	20	1	30	0	17	loft	0	0	3600	0	0
25-Sep	20	1	30	0	17	active	1	1537.21	3600	42.7	0
25-Sep	20	1	30	0	17	passive	0	0	3600	0	0
05-Sep	8	1	29	0	17	loft	0	0	3546.333	0	1
05-Sep	8	1	29	0	17	active	1	151.376	3546.333	4.27	1
05-Sep	8	1	29	0	17	passive	0	0	3546.333	0	1
05-Sep	4	1	29	0	17	loft	0	0	3600	0	0
05-Sep	4	1	29	0	17	active	1	1198.737	3600	33.3	0
05-Sep	4	1	29	0	17	passive	1	2399.999	3600	66.67	0
05-Sep	0	1	29	0	17	loft	0	0	3316	0	0
05-Sep	0	1	29	0	17	active	3	1685.758	3316	50.84	0
05-Sep	0	1	29	0	17	passive	1	1362.917	3316	41.1	0
06-Apr	20	1	2	0	17	loft	0	0	3757	0	0
06-Apr	20	1	2	0	17	active	1	1068.842	3757	28.45	0
06-Apr	20	1	2	0	17	passive	0	0	3757	0	0
06-Apr	16	1	2	0	17	loft	0	0	2900	0	1
06-Apr	16	1	2	0	17	active	2	1299.596	2900	44.81	1
06-Apr	16	1	2	0	17	passive	0	0	2900	0	1
06-Apr	12	1	2	0	17	loft	0	0	3600	0	1
06-Apr	12	1	2	0	17	active	4	2100.529	3600	58.35	1
06-Apr	12	1	2	0	17	passive	2	622.647	3600	17.3	1
06-Apr	8	1	2	0	17	loft	0	0	3600	0	1
06-Apr	8	1	2	0	17	active	3	2447.169	3600	67.98	1
06-Apr	8	1	2	0	17	passive	0	0	3600	0	1
06-Apr	4	1	2	0	17	loft	0	0	3600	0	0
06-Apr	4	1	2	0	17	active	1	1525.725	3600	42.38	0
06-Apr	4	1	2	0	17	passive	0	0	3600	0	0
06-Apr	0	1	2	0	17	loft	0	0	3600	0	0
06-Apr	0	1	2	0	17	active	7	2376.529	3600	66.01	0
06-Apr	0	1	2	0	17	passive	3	204.276	3600	5.67	0
18-May	16	2	9	0	12	passive	2	1181.432	3600	32.82	1
18-May	16	2	9	0	12	active	1	1932.35	3600	53.68	1
18-May	12	2	9	0	12	passive	1	1671.707	3600	46.44	1
18-May	12	2	9	0	12	active	1	1757.028	3600	48.81	1
18-Sep	20	1	30	0	10	passive	2	1578.851	3600	43.86	0
18-Sep	20	1	30	0	10	active	2	1169.19	3600	32.48	0
18-Sep	20	1	30	0	10	loft	0	0	3600	0	0
18-Sep	16	1	30	0	10	passive	0	0	3406.651	0	1
18-Sep	16	1	30	0	10	active	1	2573.463	3406.651	75.54	1
18-Sep	16	1	30	0	10	loft	0	0	3406.651	0	1
18-Sep	12	1	30	0	10	passive	3	708.675	3054.908	23.2	1
18-Sep	12	1	30	0	10	active	4	2345.936	3054.908	76.79	1
18-Sep	12	1	30	0	10	loft	0	0	3054.908	0	1
18-Sep	8	1	30	0	10	passive	2	2155.03	3195.053	67.45	1
18-Sep	8	1	30	0	10	active	3	954.402	3195.053	29.87	1
18-Sep	8	1	30	0	10	loft	0	0	3195.053	0	1
18-Sep	4	1	30	0	10	passive	2	1253.474	3600	34.82	0
18-Sep	4	1	30	0	10	active	2	1631.416	3600	45.32	0
18-Sep	4	1	30	0	10	loft	0	0	3600	0	0
18-Sep	0	1	30	0	10	passive	4	2198.38	3600	61.07	0
18-Sep	0	1	30	0	10	active	4	1333.872	3600	37.05	0
18-Sep	0	1	30	0	10	loft	0	0	3600	0	0
29-Aug	20	1	29	0	10	passive	3	99.439	3600	2.76	0
29-Aug	20	1	29	0	10	active	0	0	3600	0	0
29-Aug	20	1	29	0	10	loft	0	0	3600	0	0
29-Aug	16	1	29	0	10	passive	4	702.969	3600	19.53	1
29-Aug	16	1	29	0	10	active	3	2529.299	3600	70.26	1
29-Aug	16	1	29	0	10	loft	0	0	3600	0	1
29-Aug	12	1	29	0	10	passive	2	1197.15	3600	33.25	1
29-Aug	12	1	29	0	10	active	2	672.418	3600	18.68	1
29-Aug	12	1	29	0	10	loft	0	0	3600	0	1
29-Aug	8	1	29	0	10	passive	1	15.148	3600	0.42	1
29-Aug	8	1	29	0	10	active	2	1062.775	3600	29.52	1
29-Aug	8	1	29	0	10	loft	0	0	3600	0	1
29-Aug	4	1	29	0	10	passive	2	162.206	3603.923	4.5	0
29-Aug	4	1	29	0	10	active	2	1486.441	3603.923	41.25	0
29-Aug	4	1	29	0	10	loft	0	0	3603.923	0	0
29-Aug	0	1	29	0	10	passive	3	192.423	3600	5.35	0
29-Aug	0	1	29	0	10	active	2	1488.287	3600	41.34	0
29-Aug	0	1	29	0	10	loft	0	0	3600	0	0
29-Aug	20	4	28	1	10	passive	1	159.131	3600	4.42	0
29-Aug	20	4	28	1	10	active	1	50.949	3600	1.42	0
29-Aug	20	4	28	1	10	loft	2	1764.609	3600	49.02	0
29-Aug	16	4	28	1	10	passive	2	1134.381	3545.675	31.99	1
29-Aug	16	4	28	1	10	active	4	2128.227	3545.675	60.02	1
29-Aug	16	4	28	1	10	loft	0	0	3545.675	0	1
29-Aug	12	4	28	1	10	passive	0	0	3600	0	1
29-Aug	12	4	28	1	10	active	2	732.374	3600	20.34	1
29-Aug	12	4	28	1	10	loft	2	2122.764	3600	58.97	1
29-Aug	8	4	28	1	10	passive	2	2654.288	3600	73.73	1
29-Aug	8	4	28	1	10	active	2	36.978	3600	1.03	1
29-Aug	8	4	28	1	10	loft	0	0	3600	0	1
29-Aug	4	4	28	1	10	passive	2	736.164	3609.138	20.4	0
29-Aug	4	4	28	1	10	active	4	1167.294	3609.138	32.34	0
29-Aug	4	4	28	1	10	loft	1	1618.408	3609.138	44.84	0
29-Aug	0	4	28	1	10	passive	2	309.802	3600	8.61	0
29-Aug	0	4	28	1	10	active	1	1214.856	3600	33.75	0
29-Aug	0	4	28	1	10	loft	2	936.301	3600	26.01	0
28-Aug	20	3	21	1	10	passive	2	321.172	3600	8.92	0
28-Aug	20	3	21	1	10	active	1	1304.98	3600	36.25	0
28-Aug	20	3	21	1	10	loft	3	1044.663	3600	29.02	0
28-Aug	16	3	21	1	10	passive	0	0	3600	0	1
28-Aug	16	3	21	1	10	active	1	1632.32	3600	45.34	1
28-Aug	16	3	21	1	10	loft	1	1388.511	3600	38.57	1
28-Aug	12	3	21	1	10	passive	0	0	3600	0	1
28-Aug	12	3	21	1	10	active	1	1498.94	3600	41.64	1
28-Aug	12	3	21	1	10	loft	1	2068.815	3600	57.47	1
28-Aug	8	3	21	1	10	passive	0	0	2592.925	0	1
28-Aug	8	3	21	1	10	active	3	1581.79	2592.925	61	1
28-Aug	8	3	21	1	10	loft	2	135.376	2592.925	5.22	1
28-Aug	4	3	21	1	10	passive	7	263.261	3600	7.31	0
28-Aug	4	3	21	1	10	active	7	2950.823	3600	81.97	0
28-Aug	4	3	21	1	10	loft	1	183.271	3600	5.09	0
28-Aug	0	3	21	1	10	passive	1	1.428	3600	0.04	0
28-Aug	0	3	21	1	10	active	1	18.2	3600	0.51	0
28-Aug	0	3	21	1	10	loft	3	2988.896	3600	83.02	0
29-Aug	20	2	20	0	10	passive	5	984.109	3600	27.34	0
29-Aug	20	2	20	0	10	active	2	1245.908	3600	34.61	0
29-Aug	20	2	20	0	10	loft	0	0	3600	0	0
29-Aug	16	2	20	0	10	passive	2	173.004	3600	4.81	1
29-Aug	16	2	20	0	10	active	2	1305.836	3600	36.27	1
29-Aug	16	2	20	0	10	loft	0	0	3600	0	1
29-Aug	12	2	20	0	10	passive	2	278.332	3600	7.73	1
29-Aug	12	2	20	0	10	active	2	1243.109	3600	34.53	1
29-Aug	12	2	20	0	10	loft	0	0	3600	0	1
29-Aug	8	2	20	0	10	passive	3	329.617	3600	9.16	1
29-Aug	8	2	20	0	10	active	2	1261.15	3600	35.03	1
29-Aug	8	2	20	0	10	loft	0	0	3600	0	1
29-Aug	4	2	20	0	10	passive	1	84.569	3609.38	2.34	0
29-Aug	4	2	20	0	10	active	3	626.792	3609.38	17.37	0
29-Aug	4	2	20	0	10	loft	0	0	3609.38	0	0
29-Aug	0	2	20	0	10	passive	6	441.133	3600	12.25	0
29-Aug	0	2	20	0	10	active	4	925.875	3600	25.72	0
29-Aug	0	2	20	0	10	loft	0	0	3600	0	0
27-Apr	20	3	4	1	10	passive	0	0	3600	0	0
27-Apr	20	3	4	1	10	active	1	1193.262	3600	33.15	0
27-Apr	20	3	4	1	10	loft	1	1683.487	3600	46.76	0
27-Apr	16	3	4	1	10	passive	2	121.633	3600	3.38	1
27-Apr	16	3	4	1	10	active	3	3471.096	3600	96.42	1
27-Apr	16	3	4	1	10	loft	0	0	3600	0	1
27-Apr	12	3	4	1	10	passive	1	67.992	3600	1.89	1
27-Apr	12	3	4	1	10	active	1	955.15	3600	26.53	1
27-Apr	12	3	4	1	10	loft	1	1862.859	3600	51.75	1
27-Apr	8	3	4	1	10	passive	0	0	3600	0	1
27-Apr	8	3	4	1	10	active	0	0	3600	0	1
27-Apr	8	3	4	1	10	loft	1	1054.599	3600	29.29	1
27-Apr	4	3	4	1	10	passive	0	0	3600	0	0
27-Apr	4	3	4	1	10	active	1	1015.347	3600	28.2	0
27-Apr	4	3	4	1	10	loft	1	1867.299	3600	51.87	0
27-Apr	0	3	4	1	10	passive	5	97.778	3600	2.72	0
27-Apr	0	3	4	1	10	active	3	1750.116	3600	48.61	0
27-Apr	0	3	4	1	10	loft	3	895.18	3600	24.87	0
12-Sep	20	8	26	1	10	passive	0	0	3600	0	0
12-Sep	20	8	26	1	10	active	0	0	3600	0	0
12-Sep	20	8	26	1	10	loft	3	2482.658	3600	68.96	0
12-Sep	16	8	26	1	10	passive	0	0	3600	0	1
12-Sep	16	8	26	1	10	active	1	1422.874	3600	39.52	1
12-Sep	16	8	26	1	10	loft	1	1839.628	3600	51.1	1
12-Sep	12	8	26	1	10	passive	1	59.247	3600	1.65	1
12-Sep	12	8	26	1	10	active	3	3303.389	3600	91.76	1
12-Sep	12	8	26	1	10	loft	2	129.565	3600	3.6	1
12-Sep	8	8	26	1	10	passive	0	0	3600	0	1
12-Sep	8	8	26	1	10	active	1	274.028	3600	7.61	1
12-Sep	8	8	26	1	10	loft	1	2502.472	3600	69.51	1
12-Sep	4	8	26	1	10	passive	1	9.872	3600	0.27	0
12-Sep	4	8	26	1	10	active	2	1006.279	3600	27.95	0
12-Sep	4	8	26	1	10	loft	2	416.585	3600	11.57	0
12-Sep	0	8	26	1	10	passive	5	216.142	3600	6	0
12-Sep	0	8	26	1	10	active	7	937.092	3600	26.03	0
12-Sep	0	8	26	1	10	loft	7	957.135	3600	26.59	0
15-Sep	20	3	25	1	10	passive	1	20.152	3600	0.56	0
15-Sep	20	3	25	1	10	active	2	963.155	3600	26.75	0
15-Sep	20	3	25	1	10	loft	4	900.319	3600	25.01	0
15-Sep	16	3	25	1	10	passive	0	0	3600	0	1
15-Sep	16	3	25	1	10	active	2	1536.063	3600	42.67	1
15-Sep	16	3	25	1	10	loft	0	0	3600	0	1
15-Sep	12	3	25	1	10	passive	0	0	3600	0	1
15-Sep	12	3	25	1	10	active	2	1613.252	3600	44.81	1
15-Sep	12	3	25	1	10	loft	0	0	3600	0	1
15-Sep	8	3	25	1	10	passive	2	105.054	3600	2.92	1
15-Sep	8	3	25	1	10	active	3	1336.681	3600	37.13	1
15-Sep	8	3	25	1	10	loft	2	1951.777	3600	54.22	1
15-Sep	4	3	25	1	10	passive	2	84.203	3600	2.34	0
15-Sep	4	3	25	1	10	active	4	1564.769	3600	43.47	0
15-Sep	4	3	25	1	10	loft	1	17.724	3600	0.49	0
15-Sep	0	3	25	1	10	passive	0	0	3600	0	0
15-Sep	0	3	25	1	10	active	2	1708.605	3600	47.46	0
15-Sep	0	3	25	1	10	loft	1	179.171	3600	4.98	0
13-Sep	20	5	24	0	10	passive	1	450.724	3600	12.52	0
13-Sep	20	5	24	0	10	active	1	640.727	3600	17.8	0
13-Sep	20	5	24	0	10	loft	0	0	3600	0	0
13-Sep	16	5	24	0	10	passive	1	2242.674	3600	62.3	1
13-Sep	16	5	24	0	10	active	2	1353.755	3600	37.6	1
13-Sep	16	5	24	0	10	loft	0	0	3600	0	1
13-Sep	12	5	24	0	10	passive	3	481.531	2368.0519999999997	20.33	1
13-Sep	12	5	24	0	10	active	2	1033.55	2368.0519999999997	43.65	1
13-Sep	12	5	24	0	10	loft	0	0	2368.0519999999997	0	1
13-Sep	8	5	24	0	10	passive	1	22.68	3600	0.63	1
13-Sep	8	5	24	0	10	active	2	762.673	3600	21.19	1
13-Sep	8	5	24	0	10	loft	0	0	3600	0	1
13-Sep	4	5	24	0	10	passive	7	1553.037	3600	43.14	0
13-Sep	4	5	24	0	10	active	5	1396.669	3600	38.8	0
13-Sep	4	5	24	0	10	loft	0	0	3600	0	0
13-Sep	0	5	24	0	10	passive	0	0	3600	0	0
13-Sep	0	5	24	0	10	active	1	1358.077	3600	37.72	0
13-Sep	0	5	24	0	10	loft	0	0	3600	0	0
30-Aug	20	6	22	1	10	passive	0	0	3600	0	0
30-Aug	20	6	22	1	10	active	1	557.111	3600	15.48	0
30-Aug	20	6	22	1	10	loft	1	1396.175	3600	38.78	0
30-Aug	16	6	22	1	10	passive	0	0	3600	0	1
30-Aug	16	6	22	1	10	active	1	1625.349	3600	45.15	1
30-Aug	16	6	22	1	10	loft	1	1227.549	3600	34.1	1
30-Aug	12	6	22	1	10	passive	0	0	3430.724	0	1
30-Aug	12	6	22	1	10	active	2	2138.509	3430.724	62.33	1
30-Aug	12	6	22	1	10	loft	1	18.576	3430.724	0.54	1
30-Aug	8	6	22	1	10	passive	1	2686.945	3600	74.64	1
30-Aug	8	6	22	1	10	active	1	574.324	3600	15.95	1
30-Aug	8	6	22	1	10	loft	0	0	3600	0	1
30-Aug	4	6	22	1	10	passive	4	172.126	3600	4.78	0
30-Aug	4	6	22	1	10	active	2	144.585	3600	4.02	0
30-Aug	4	6	22	1	10	loft	2	1610.934	3600	44.75	0
30-Aug	0	6	22	1	10	passive	1	99.655	3600	2.77	0
30-Aug	0	6	22	1	10	active	1	1177.583	3600	32.71	0
30-Aug	0	6	22	1	10	loft	1	1959.689	3600	54.44	0
29-Mar	20	4	1	1	10	passive	0	0	3780	0	0
29-Mar	20	4	1	1	10	active	1	53.055	3780	1.4	0
29-Mar	20	4	1	1	10	loft	0	0	3780	0	0
29-Mar	16	4	1	1	10	passive	0	0	3286.027	0	1
29-Mar	16	4	1	1	10	active	1	941.424	3286.027	28.65	1
29-Mar	16	4	1	1	10	loft	3	1947.603	3286.027	59.27	1
29-Mar	12	4	1	1	10	passive	0	0	3600	0	1
29-Mar	12	4	1	1	10	active	1	681.208	3600	18.92	1
29-Mar	12	4	1	1	10	loft	2	1816.141	3600	50.45	1
29-Mar	8	4	1	1	10	passive	2	198.953	3600	5.53	1
29-Mar	8	4	1	1	10	active	2	158.902	3600	4.41	1
29-Mar	8	4	1	1	10	loft	1	1846.37	3600	51.29	1
29-Mar	4	4	1	1	10	passive	0	0	3600	0	0
29-Mar	4	4	1	1	10	active	0	0	3600	0	0
29-Mar	4	4	1	1	10	loft	0	0	3600	0	0
29-Mar	0	4	1	1	10	passive	0	0	3600	0	0
29-Mar	0	4	1	1	10	active	1	961.331	3600	26.7	0
29-Mar	0	4	1	1	10	loft	0	0	3600	0	0
30-Mar	20	1	2	0	10	passive	8	2217.152	3600	61.59	0
30-Mar	20	1	2	0	10	active	1	949.036	3600	26.36	0
30-Mar	20	1	2	0	10	loft	0	0	3600	0	0
30-Mar	16	1	2	0	10	passive	0	0	1944.754	0	1
30-Mar	16	1	2	0	10	active	1	889.956	1944.754	45.76	1
30-Mar	16	1	2	0	10	loft	0	0	1944.754	0	1
30-Mar	12	1	2	0	10	passive	1	11.726	3600	0.33	1
30-Mar	12	1	2	0	10	active	2	1129.206	3600	31.37	1
30-Mar	12	1	2	0	10	loft	0	0	3600	0	1
30-Mar	8	1	2	0	10	passive	0	0	3600	0	1
30-Mar	8	1	2	0	10	active	2	1641.052	3600	45.58	1
30-Mar	8	1	2	0	10	loft	0	0	3600	0	1
30-Mar	4	1	2	0	10	passive	2	1276.121	3600	35.45	0
30-Mar	4	1	2	0	10	active	3	2283.464	3600	63.43	0
30-Mar	4	1	2	0	10	loft	0	0	3600	0	0
30-Mar	0	1	2	0	10	passive	2	37.606	3600	1.04	0
30-Mar	0	1	2	0	10	active	1	1548.815	3600	43.02	0
30-Mar	0	1	2	0	10	loft	0	0	3600	0	0
08-Apr	20	2	7	1	10	passive	0	0	3600	0	0
08-Apr	20	2	7	1	10	active	1	980.011	3600	27.22	0
08-Apr	20	2	7	1	10	loft	2	985.403	3600	27.37	0
08-Apr	12	2	7	1	10	passive	0	0	2288.234	0	1
08-Apr	12	2	7	1	10	active	1	2288.233	2288.234	100	1
08-Apr	12	2	7	1	10	loft	0	0	2288.234	0	1
08-Apr	16	2	7	1	10	passive	0	0	3600	0	1
08-Apr	16	2	7	1	10	active	1	333.373	3600	9.26	1
08-Apr	16	2	7	1	10	loft	1	2214.909	3600	61.53	1
08-Apr	8	2	7	1	10	passive	2	349.012	3600	9.69	1
08-Apr	8	2	7	1	10	active	3	1857.655	3600	51.6	1
08-Apr	8	2	7	1	10	loft	0	0	3600	0	1
08-Apr	4	2	7	1	10	passive	4	118.555	3600	3.29	0
08-Apr	4	2	7	1	10	active	2	1497.947	3600	41.61	0
08-Apr	4	2	7	1	10	loft	1	613.651	3600	17.05	0
08-Apr	0	2	7	1	10	passive	2	79.105	3600	2.2	0
08-Apr	0	2	7	1	10	active	2	1201.646	3600	33.38	0
08-Apr	0	2	7	1	10	loft	1	1945.152	3600	54.03	0
16-May	20	2	9	0	10	passive	3	389.694	3606.859	10.8	0
16-May	20	2	9	0	10	active	3	1905.044	3606.859	52.82	0
16-May	20	2	9	0	10	loft	0	0	3606.859	0	0
16-May	16	2	9	0	10	passive	0	0	3600	0	1
16-May	16	2	9	0	10	active	1	1493.574	3600	41.49	1
16-May	16	2	9	0	10	loft	0	0	3600	0	1
16-May	12	2	9	0	10	passive	1	19.256	3600	0.53	1
16-May	12	2	9	0	10	active	2	140.796	3600	3.91	1
16-May	12	2	9	0	10	loft	0	0	3600	0	1
16-May	8	2	9	0	10	passive	0	0	3600	0	1
16-May	8	2	9	0	10	active	1	3599	3600	99.97	1
16-May	8	2	9	0	10	loft	0	0	3600	0	1
16-May	4	2	9	0	10	passive	6	851.812	3600	23.66	0
16-May	4	2	9	0	10	active	6	2373.335	3600	65.93	0
16-May	4	2	9	0	10	loft	0	0	3600	0	0
16-May	0	2	9	0	10	passive	4	365.087	3600	10.14	0
16-May	0	2	9	0	10	active	5	2690.085	3600	74.72	0
16-May	0	2	9	0	10	loft	0	0	3600	0	0
24-Apr	8	1	12	0	10	passive	3	466.776	3600	12.97	1
24-Apr	8	1	12	0	10	active	3	1827.62	3600	50.77	1
24-Apr	8	1	12	0	10	loft	0	0	3600	0	1
24-Apr	4	1	12	0	10	passive	1	219.021	3600	6.08	0
24-Apr	4	1	12	0	10	active	2	777.77	3600	21.6	0
24-Apr	4	1	12	0	10	loft	0	0	3600	0	0
24-Apr	0	1	12	0	10	passive	0	0	3600	0	0
24-Apr	0	1	12	0	10	active	0	0	3600	0	0
24-Apr	0	1	12	0	10	loft	0	0	3600	0	0
24-Apr	20	1	12	0	10	passive	2	130.571	3600	3.63	0
24-Apr	20	1	12	0	10	active	2	243.615	3600	6.77	0
24-Apr	20	1	12	0	10	loft	0	0	3600	0	0
24-Apr	16	1	12	0	10	passive	0	0	1788.276	0	1
24-Apr	16	1	12	0	10	active	1	470.531	1788.276	26.31	1
24-Apr	16	1	12	0	10	loft	0	0	1788.276	0	1
24-Apr	12	1	12	0	10	passive	2	39.377	3600	1.09	1
24-Apr	12	1	12	0	10	active	2	2898.037	3600	80.5	1
24-Apr	12	1	12	0	10	loft	0	0	3600	0	1
06-Sep	20	3	21	1	19	passive	10	1549.46	3600	43.04	0
06-Sep	20	3	21	1	19	active	5	720.398	3600	20.01	0
06-Sep	20	3	21	1	19	loft	6	1236.278	3600	34.34	0
06-Sep	16	3	21	1	19	passive	3	1701.413	3600	47.26	1
06-Sep	16	3	21	1	19	active	1	1019.563	3600	28.32	1
06-Sep	16	3	21	1	19	loft	1	2507.914	3600	69.66	1
06-Sep	12	3	21	1	19	passive	3	36.125	3600	1	1
06-Sep	12	3	21	1	19	active	1	1678.424	3600	46.62	1
06-Sep	12	3	21	1	19	loft	3	1864.348	3600	51.79	1
06-Sep	8	3	21	1	19	passive	0	0	3600	0	1
06-Sep	8	3	21	1	19	active	0	0	3600	0	1
06-Sep	8	3	21	1	19	loft	1	3599.518	3600	99.99	1
06-Sep	4	3	21	1	19	passive	4	389.903	3600	10.83	0
06-Sep	4	3	21	1	19	active	2	1435.764	3600	39.88	0
06-Sep	4	3	21	1	19	loft	3	1758.307	3600	48.84	0
06-Sep	0	3	21	1	19	passive	2	185.25	3600	5.15	0
06-Sep	0	3	21	1	19	active	1	706.286	3600	19.62	0
06-Sep	0	3	21	1	19	loft	1	2696.212	3600	74.89	0
05-May	0	3	4	1	19	passive	7	779.638	3600	21.66	0
05-May	0	3	4	1	19	active	2	656.319	3600	18.23	0
05-May	0	3	4	1	19	loft	5	1873.594	3600	52.04	0
05-May	20	3	4	1	19	passive	5	132.741	3600	3.69	0
05-May	20	3	4	1	19	active	0	0	3600	0	0
05-May	20	3	4	1	19	loft	4	2556.316	3600	71.01	0
05-May	16	3	4	1	19	passive	6	914.11	3600	25.39	1
05-May	16	3	4	1	19	active	1	1251.35	3600	34.76	1
05-May	16	3	4	1	19	loft	4	1146.909	3600	31.86	1
05-May	4	3	4	1	19	passive	2	1636.816	3600	45.47	0
05-May	4	3	4	1	19	active	2	788.097	3600	21.89	0
05-May	4	3	4	1	19	loft	1	1103.326	3600	30.65	0
03-May	20	1	12	0	19	passive	4	537.95	3600	14.94	0
03-May	20	1	12	0	19	active	2	354.724	3600	9.85	0
03-May	20	1	12	0	19	loft	0	0	3600	0	0
03-May	16	1	12	0	19	passive	4	1883.317	3600	52.31	1
03-May	16	1	12	0	19	active	1	312.198	3600	8.67	1
03-May	16	1	12	0	19	loft	0	0	3600	0	1
03-May	8	1	12	0	19	passive	2	3379.54	3600	93.88	1
03-May	8	1	12	0	19	active	0	0	3600	0	1
03-May	8	1	12	0	19	loft	0	0	3600	0	1
03-May	4	1	12	0	19	passive	8	1830.989	3600	50.86	0
03-May	4	1	12	0	19	active	3	200.769	3600	5.58	0
03-May	4	1	12	0	19	loft	0	0	3600	0	0
03-May	0	1	12	0	19	passive	6	2204.95	3600	61.25	0
03-May	0	1	12	0	19	active	4	849.09	3600	23.59	0
03-May	0	1	12	0	19	loft	0	0	3600	0	0
08-Apr	20	1	2	0	19	passive	4	387.318	3600	10.76	0
08-Apr	20	1	2	0	19	active	3	657.353	3600	18.26	0
08-Apr	20	1	2	0	19	loft	0	0	3600	0	0
08-Apr	16	1	2	0	19	passive	5	697.894	3600	19.39	1
08-Apr	16	1	2	0	19	active	3	1679.567	3600	46.65	1
08-Apr	16	1	2	0	19	loft	0	0	3600	0	1
08-Apr	12	1	2	0	19	passive	4	165.597	2289.864	7.23	1
08-Apr	12	1	2	0	19	active	2	322.254	2289.864	14.07	1
08-Apr	12	1	2	0	19	loft	0	0	2289.864	0	1
08-Apr	8	1	2	0	19	passive	6	2055.755	3600	57.1	1
08-Apr	8	1	2	0	19	active	1	397.553	3600	11.04	1
08-Apr	8	1	2	0	19	loft	0	0	3600	0	1
08-Apr	4	1	2	0	19	passive	4	3206.998	3600	89.08	0
08-Apr	4	1	2	0	19	active	3	289.055	3600	8.03	0
08-Apr	4	1	2	0	19	loft	0	0	3600	0	0
08-Apr	0	1	2	0	19	passive	5	2819.353	3600	78.32	0
08-Apr	0	1	2	0	19	active	5	416.917	3600	11.58	0
08-Apr	0	1	2	0	19	loft	0	0	3600	0	0
07-Apr	20	4	1	1	19	passive	3	96.373	3600	2.68	0
07-Apr	20	4	1	1	19	active	3	1267.21	3600	35.2	0
07-Apr	20	4	1	1	19	loft	2	1887.044	3600	52.42	0
07-Apr	16	4	1	1	19	passive	2	107.549	2730.186	3.94	1
07-Apr	16	4	1	1	19	active	1	163.625	2730.186	5.99	1
07-Apr	16	4	1	1	19	loft	7	1917.775	2730.186	70.24	1
07-Apr	12	4	1	1	19	passive	1	266.573	3600	7.4	1
07-Apr	12	4	1	1	19	active	1	489.32	3600	13.59	1
07-Apr	12	4	1	1	19	loft	1	2658.312	3600	73.84	1
07-Apr	8	4	1	1	19	passive	3	773.221	3600	21.48	1
07-Apr	8	4	1	1	19	active	2	877.512	3600	24.38	1
07-Apr	8	4	1	1	19	loft	3	1444.81	3600	40.13	1
07-Apr	4	4	1	1	19	passive	0	0	3600	0	0
07-Apr	4	4	1	1	19	active	0	0	3600	0	0
07-Apr	4	4	1	1	19	loft	2	2119.143	3600	58.87	0
07-Apr	0	4	1	1	19	passive	2	1678.025	3600	46.61	0
07-Apr	0	4	1	1	19	active	2	363.053	3600	10.08	0
07-Apr	0	4	1	1	19	loft	1	872.503	3600	24.24	0
29-Sep	20	2	31	1	19	passive	2	74.421	3600	2.07	0
29-Sep	20	2	31	1	19	active	0	0	3600	0	0
29-Sep	20	2	31	1	19	loft	3	1710.585	3600	47.52	0
29-Sep	16	2	31	1	19	passive	3	1113.881	3600	30.94	1
29-Sep	16	2	31	1	19	active	1	1282.33	3600	35.62	1
29-Sep	16	2	31	1	19	loft	2	952.519	3600	26.46	1
29-Sep	12	2	31	1	19	passive	1	39.076	3600	1.09	1
29-Sep	12	2	31	1	19	active	2	1154.504	3600	32.07	1
29-Sep	12	2	31	1	19	loft	1	2369.593	3600	65.82	1
29-Sep	8	2	31	1	19	passive	1	60.428	3600	1.68	1
29-Sep	8	2	31	1	19	active	1	1175.948	3600	32.67	1
29-Sep	8	2	31	1	19	loft	2	982.603	3600	27.29	1
29-Sep	4	2	31	1	19	passive	4	361.319	3600	10.04	0
29-Sep	4	2	31	1	19	active	1	186.671	3600	5.19	0
29-Sep	4	2	31	1	19	loft	2	2012.21	3600	55.89	0
29-Sep	0	2	31	1	19	passive	4	1240.2	3600	34.45	0
29-Sep	0	2	31	1	19	active	4	336.233	3600	9.34	0
29-Sep	0	2	31	1	19	loft	3	1497.444	3600	41.6	0
27-Sep	20	1	30	0	19	passive	6	1237.269	3600	34.37	0
27-Sep	20	1	30	0	19	active	3	168.318	3600	4.68	0
27-Sep	20	1	30	0	19	loft	0	0	3600	0	0
27-Sep	16	1	30	0	19	passive	3	420.699	3600	11.69	1
27-Sep	16	1	30	0	19	active	1	1043.358	3600	28.98	1
27-Sep	16	1	30	0	19	loft	0	0	3600	0	1
27-Sep	12	1	30	0	19	passive	8	1246.933	3573.401	34.89	1
27-Sep	12	1	30	0	19	active	4	1822.452	3573.401	51	1
27-Sep	12	1	30	0	19	loft	0	0	3573.401	0	1
27-Sep	8	1	30	0	19	passive	2	286.106	3600	7.95	1
27-Sep	8	1	30	0	19	active	1	16.524	3600	0.46	1
27-Sep	8	1	30	0	19	loft	0	0	3600	0	1
27-Sep	4	1	30	0	19	passive	6	388.823	3600	10.8	0
27-Sep	4	1	30	0	19	active	2	1726.58	3600	47.96	0
27-Sep	4	1	30	0	19	loft	0	0	3600	0	0
27-Sep	0	1	30	0	19	passive	2	1000.793	3600	27.8	0
27-Sep	0	1	30	0	19	active	1	268.358	3600	7.45	0
27-Sep	0	1	30	0	19	loft	0	0	3600	0	0
07-Sep	20	1	29	0	19	passive	3	1442.294	3600	40.06	0
07-Sep	20	1	29	0	19	active	0	0	3600	0	0
07-Sep	20	1	29	0	19	loft	0	0	3600	0	0
07-Sep	16	1	29	0	19	passive	6	405.677	2629.007	15.43	1
07-Sep	16	1	29	0	19	active	3	1662.571	2629.007	63.24	1
07-Sep	16	1	29	0	19	loft	0	0	2629.007	0	1
07-Sep	12	1	29	0	19	passive	6	892.699	3146.911	28.37	1
07-Sep	12	1	29	0	19	active	1	1419.458	3146.911	45.11	1
07-Sep	12	1	29	0	19	loft	0	0	3146.911	0	1
07-Sep	8	1	29	0	19	passive	8	623.02	3600	17.31	1
07-Sep	8	1	29	0	19	active	2	493.24	3600	13.7	1
07-Sep	8	1	29	0	19	loft	0	0	3600	0	1
07-Sep	4	1	29	0	19	passive	11	1770.866	3600	49.19	0
07-Sep	4	1	29	0	19	active	3	101.312	3600	2.81	0
07-Sep	4	1	29	0	19	loft	0	0	3600	0	0
07-Sep	0	1	29	0	19	passive	13	394.904	3600	10.97	0
07-Sep	0	1	29	0	19	active	3	1310.527	3600	36.4	0
07-Sep	0	1	29	0	19	loft	0	0	3600	0	0
07-Sep	20	4	28	1	19	passive	10	1691.56	3600	46.99	0
07-Sep	20	4	28	1	19	active	2	264.647	3600	7.35	0
07-Sep	20	4	28	1	19	loft	5	1072.84	3600	29.8	0
07-Sep	16	4	28	1	19	passive	4	79.836	2539.228	3.14	1
07-Sep	16	4	28	1	19	active	6	1845.988	2539.228	72.7	1
07-Sep	16	4	28	1	19	loft	7	443.923	2539.228	17.48	1
07-Sep	12	4	28	1	19	passive	4	225.361	3153.411	7.15	1
07-Sep	12	4	28	1	19	active	3	299.829	3153.411	9.51	1
07-Sep	12	4	28	1	19	loft	2	2587.143	3153.411	82.04	1
07-Sep	8	4	28	1	19	passive	3	1068.574	3600	29.68	1
07-Sep	8	4	28	1	19	active	1	1050.303	3600	29.18	1
07-Sep	8	4	28	1	19	loft	3	1188.906	3600	33.03	1
07-Sep	4	4	28	1	19	passive	7	1730.357	3600	48.07	0
07-Sep	4	4	28	1	19	active	4	362.371	3600	10.07	0
07-Sep	4	4	28	1	19	loft	5	1295.915	3600	36	0
07-Sep	0	4	28	1	19	passive	4	2816.601	3600	78.24	0
07-Sep	0	4	28	1	19	active	1	65.103	3600	1.81	0
07-Sep	0	4	28	1	19	loft	1	510.904	3600	14.19	0
24-Sep	20	3	25	1	19	passive	0	0	3600	0	0
24-Sep	20	3	25	1	19	active	1	725.8	3600	20.16	0
24-Sep	20	3	25	1	19	loft	5	2450.1	3600	68.06	0
24-Sep	16	3	25	1	19	passive	3	2129.747	3600	59.16	1
24-Sep	16	3	25	1	19	active	2	717.197	3600	19.92	1
24-Sep	16	3	25	1	19	loft	0	0	3600	0	1
24-Sep	12	3	25	1	19	passive	3	287.494	3600	7.99	1
24-Sep	12	3	25	1	19	active	3	275.764	3600	7.66	1
24-Sep	12	3	25	1	19	loft	7	1287.06	3600	35.75	1
24-Sep	8	3	25	1	19	passive	1	21.174	3499.85	0.6	1
24-Sep	8	3	25	1	19	active	1	262.388	3499.85	7.5	1
24-Sep	8	3	25	1	19	loft	1	3167.342	3499.85	90.5	1
24-Sep	4	3	25	1	19	passive	3	425.11	3600	11.81	0
24-Sep	4	3	25	1	19	active	1	334.378	3600	9.29	0
24-Sep	4	3	25	1	19	loft	2	2723.062	3600	75.64	0
24-Sep	0	3	25	1	19	passive	3	93.229	3600	2.59	0
24-Sep	0	3	25	1	19	active	3	2017.216	3600	56.03	0
24-Sep	0	3	25	1	19	loft	2	992.175	3600	27.56	0
22-Sep	0	5	24	0	19	passive	6	2263.753	3604.452	62.8	0
22-Sep	0	5	24	0	19	active	0	0	3604.452	0	0
22-Sep	0	5	24	0	19	loft	0	0	3604.452	0	0
22-Sep	20	5	24	0	19	passive	2	1094.709	3600	30.41	0
22-Sep	20	5	24	0	19	active	1	308.523	3600	8.57	0
22-Sep	20	5	24	0	19	loft	0	0	3600	0	0
22-Sep	16	5	24	0	19	passive	2	104.654	2187.4300000000003	4.78	1
22-Sep	16	5	24	0	19	active	1	368.151	2187.4300000000003	16.83	1
22-Sep	16	5	24	0	19	loft	0	0	2187.4300000000003	0	1
22-Sep	12	5	24	0	19	passive	10	2213.546	3600	61.49	1
22-Sep	12	5	24	0	19	active	4	695.939	3600	19.33	1
22-Sep	12	5	24	0	19	loft	0	0	3600	0	1
07-Sep	16	2	20	0	19	passive	6	146.18	2627.744	5.56	1
07-Sep	16	2	20	0	19	active	3	890.021	2627.744	33.87	1
07-Sep	16	2	20	0	19	loft	0	0	2627.744	0	1
07-Sep	12	2	20	0	19	passive	3	195.049	3149.809	6.19	1
07-Sep	12	2	20	0	19	active	1	1235.487	3149.809	39.22	1
07-Sep	12	2	20	0	19	loft	0	0	3149.809	0	1
07-Sep	20	2	20	0	19	passive	5	218.256	3600	6.06	0
07-Sep	20	2	20	0	19	active	1	711.426	3600	19.76	0
07-Sep	20	2	20	0	19	loft	0	0	3600	0	0
07-Sep	8	2	20	0	19	passive	1	1364.041	3600	37.89	1
07-Sep	8	2	20	0	19	active	0	0	3600	0	1
07-Sep	8	2	20	0	19	loft	0	0	3600	0	1
07-Sep	4	2	20	0	19	passive	9	2328.083	3600	64.67	0
07-Sep	4	2	20	0	19	active	3	701.676	3600	19.49	0
07-Sep	4	2	20	0	19	loft	0	0	3600	0	0
07-Sep	0	2	20	0	19	passive	3	1967.702	3600	54.66	0
07-Sep	0	2	20	0	19	active	2	466.272	3600	12.95	0
07-Sep	0	2	20	0	19	loft	0	0	3600	0	0
08-Sep	20	6	22	1	19	passive	0	0	3600	0	0
08-Sep	20	6	22	1	19	active	0	0	3600	0	0
08-Sep	20	6	22	1	19	loft	1	2626.115	3600	72.95	0
08-Sep	16	6	22	1	19	passive	0	0	3298.7	0	1
08-Sep	16	6	22	1	19	active	2	1244.522	3298.7	37.73	1
08-Sep	16	6	22	1	19	loft	3	1616.676	3298.7	49.01	1
08-Sep	12	6	22	1	19	passive	4	170.802	3600	4.74	1
08-Sep	12	6	22	1	19	active	1	1336.868	3600	37.14	1
08-Sep	12	6	22	1	19	loft	2	1678.831	3600	46.63	1
08-Sep	4	6	22	1	19	passive	2	148.167	3600	4.12	0
08-Sep	4	6	22	1	19	active	1	482.155	3600	13.39	0
08-Sep	4	6	22	1	19	loft	2	2950.826	3600	81.97	0
08-Sep	8	6	22	1	19	passive	4	223.525	3600	6.21	1
08-Sep	8	6	22	1	19	active	6	1403.425	3600	38.98	1
08-Sep	8	6	22	1	19	loft	2	658.876	3600	18.3	1
08-Sep	0	6	22	1	19	passive	2	200.642	3600	5.57	0
08-Sep	0	6	22	1	19	active	0	0	3600	0	0
08-Sep	0	6	22	1	19	loft	3	3092.956	3600	85.92	0
17-Sep	0	3	25	1	12	loft	1	3237.932	3600	89.94	0
17-Sep	0	3	25	1	12	active	1	295.742	3600	8.22	0
17-Sep	0	3	25	1	12	passive	0	0	3600	0	0
17-Sep	8	3	25	1	12	loft	2	2527.027	3600	70.2	1
17-Sep	8	3	25	1	12	active	2	773.402	3600	21.48	1
17-Sep	8	3	25	1	12	passive	0	0	3600	0	1
17-Sep	4	3	25	1	12	loft	2	1705.543	3600	47.38	0
17-Sep	4	3	25	1	12	active	0	0	3600	0	0
17-Sep	4	3	25	1	12	passive	0	0	3600	0	0
17-Sep	16	3	25	1	12	loft	0	0	2899.581	0	1
17-Sep	16	3	25	1	12	active	1	2436.58	2899.581	84.03	1
17-Sep	16	3	25	1	12	passive	0	0	2899.581	0	1
17-Sep	12	3	25	1	12	loft	0	0	3600	0	1
17-Sep	12	3	25	1	12	active	1	1659.827	3600	46.11	1
17-Sep	12	3	25	1	12	passive	0	1940.17	3600	53.89	1
17-Sep	20	3	25	1	12	loft	2	1802.153	3600	50.06	0
17-Sep	20	3	25	1	12	active	5	618.375	3600	17.18	0
17-Sep	20	3	25	1	12	passive	0	0	3600	0	0
14-Sep	20	8	26	1	12	loft	2	1153.892	3600	32.05	0
14-Sep	20	8	26	1	12	active	1	1809.547	3600	50.27	0
14-Sep	20	8	26	1	12	passive	0	16.755	3600	0.47	0
14-Sep	0	8	26	1	12	loft	1	1626.1	3600	45.17	0
14-Sep	0	8	26	1	12	active	3	591.757	3600	16.44	0
14-Sep	0	8	26	1	12	passive	1	14.975	3600	0.42	0
14-Sep	4	8	26	1	12	loft	1	2008.971	3600	55.8	0
14-Sep	4	8	26	1	12	active	1	138.524	3600	3.85	0
14-Sep	4	8	26	1	12	passive	0	0	3600	0	0
14-Sep	8	8	26	1	12	loft	1	484.259	3600	13.45	1
14-Sep	8	8	26	1	12	active	1	1751.959	3600	48.67	1
14-Sep	8	8	26	1	12	passive	0	100.048	3600	2.78	1
14-Sep	12	8	26	1	12	loft	1	1665.397	3600	46.26	1
14-Sep	12	8	26	1	12	active	1	873.619	3600	24.27	1
14-Sep	12	8	26	1	12	passive	1	319.104	3600	8.86	1
14-Sep	16	8	26	1	12	loft	1	1765.947	3600	49.05	1
14-Sep	16	8	26	1	12	active	1	720.121	3600	20	1
14-Sep	16	8	26	1	12	passive	0	0	3600	0	1
31-Aug	0	4	28	1	12	loft	4	1599.821	3600	44.44	0
31-Aug	0	4	28	1	12	active	1	955.877	3600	26.55	0
31-Aug	0	4	28	1	12	passive	0	0	3600	0	0
31-Aug	4	4	28	1	12	loft	1	1203.389	3600	33.43	0
31-Aug	4	4	28	1	12	active	1	2165.286	3600	60.15	0
31-Aug	4	4	28	1	12	passive	0	10.647	3600	0.3	0
31-Aug	8	4	28	1	12	loft	8	2192.052	3601.22	60.87	1
31-Aug	8	4	28	1	12	active	10	738.11	3601.22	20.5	1
31-Aug	8	4	28	1	12	passive	0	203.669	3601.22	5.66	1
31-Aug	12	4	28	1	12	loft	1	2183.042	3324.17	65.67	1
31-Aug	12	4	28	1	12	active	1	230.199	3324.17	6.93	1
31-Aug	12	4	28	1	12	passive	1	833.3	3324.17	25.07	1
31-Aug	16	4	28	1	12	loft	1	925.847	3600	25.72	1
31-Aug	16	4	28	1	12	active	1	1736.429	3600	48.23	1
31-Aug	16	4	28	1	12	passive	0	0	3600	0	1
31-Aug	20	4	28	1	12	loft	2	1045.17	3600	29.03	0
31-Aug	20	4	28	1	12	active	3	420.348	3600	11.68	0
31-Aug	20	4	28	1	12	passive	0	0	3600	0	0
