# Supplementary material for: A break from the pups: The effects of loft access on the welfare of lactating laboratory rats
Source: PLoS One. 2021 Jun 8;16(6):e0253020. doi: 10.1371/journal.pone.0253020 (PMC8186774; doi:10.1371/journal.pone.0253020)
Supplement: S2 Dataset — (CSV) [file pone.0253020.s007.csv]

rat_id	week	video_index	loft	pup_age	behavior_name	behavior_frequency	behavior_duration	trial_duration	total_frequency	trial_duration_min	behavior_rate
1	1	3	1	3	Groom-self	1	1.738	182.11299999999997	72	3.035216666666666	23.721535530137885
1	1	3	1	3	Nesting material	3	3.478	182.11299999999997	72	3.035216666666666	23.721535530137885
1	1	3	1	3	Pups	0	0	182.11299999999997	72	3.035216666666666	23.721535530137885
1	1	3	1	3	Rear	17	93.879	182.11299999999997	72	3.035216666666666	23.721535530137885
1	1	3	1	3	Rear-move	21	0	182.11299999999997	72	3.035216666666666	23.721535530137885
1	1	3	1	3	Sit	19	57.147	182.11299999999997	72	3.035216666666666	23.721535530137885
1	1	3	1	3	Walk	11	19.547	182.11299999999997	72	3.035216666666666	23.721535530137885
1	1	1	1	6	Groom-self	0	0	186.821	87	3.1136833333333334	27.941184342231335
1	1	1	1	6	Nesting material	2	16.633	186.821	87	3.1136833333333334	27.941184342231335
1	1	1	1	6	Pups	0	0	186.821	87	3.1136833333333334	27.941184342231335
1	1	1	1	6	Rear	24	118.143	186.821	87	3.1136833333333334	27.941184342231335
1	1	1	1	6	Rear-move	24	0	186.821	87	3.1136833333333334	27.941184342231335
1	1	1	1	6	Sit	22	37.137	186.821	87	3.1136833333333334	27.941184342231335
1	1	1	1	6	Walk	15	23.355	186.821	87	3.1136833333333334	27.941184342231335
1	2	97	1	9	Groom-self	0	0	180.81799999999998	38	3.013633333333333	12.609364111980003
1	2	97	1	9	Nesting material	1	4.915	180.81799999999998	38	3.013633333333333	12.609364111980003
1	2	97	1	9	Pups	1	1.815	180.81799999999998	38	3.013633333333333	12.609364111980003
1	2	97	1	9	Rear	10	57.448	180.81799999999998	38	3.013633333333333	12.609364111980003
1	2	97	1	9	Rear-move	10	0	180.81799999999998	38	3.013633333333333	12.609364111980003
1	2	97	1	9	Sit	10	108.104	180.81799999999998	38	3.013633333333333	12.609364111980003
1	2	97	1	9	Walk	6	9.676	180.81799999999998	38	3.013633333333333	12.609364111980003
1	2	55	1	12	Groom-self	1	10.735	181.84199999999998	82	3.0307	27.056455604315836
1	2	55	1	12	Nesting material	0	0	181.84199999999998	82	3.0307	27.056455604315836
1	2	55	1	12	Pups	2	6.048	181.84199999999998	82	3.0307	27.056455604315836
1	2	55	1	12	Rear	24	121.621	181.84199999999998	82	3.0307	27.056455604315836
1	2	55	1	12	Rear-move	24	0	181.84199999999998	82	3.0307	27.056455604315836
1	2	55	1	12	Sit	16	18.66	181.84199999999998	82	3.0307	27.056455604315836
1	2	55	1	12	Walk	15	16.99	181.84199999999998	82	3.0307	27.056455604315836
1	3	43	1	17	Alert	1	1.058	178.94799999999998	61	2.9824666666666664	20.452868989874155
1	3	43	1	17	Groom-self	0	0	178.94799999999998	61	2.9824666666666664	20.452868989874155
1	3	43	1	17	Jump	2	1.057	178.94799999999998	61	2.9824666666666664	20.452868989874155
1	3	43	1	17	Rear	17	132.946	178.94799999999998	61	2.9824666666666664	20.452868989874155
1	3	43	1	17	Rear-move	23	0	178.94799999999998	61	2.9824666666666664	20.452868989874155
1	3	43	1	17	Sit	3	16.858	178.94799999999998	61	2.9824666666666664	20.452868989874155
1	3	43	1	17	Walk	15	25.099	178.94799999999998	61	2.9824666666666664	20.452868989874155
1	3	52	1	20	Groom-self	0	0	177.92499999999998	73	2.9654166666666666	24.61711395250808
1	3	52	1	20	Nesting material	0	0	177.92499999999998	73	2.9654166666666666	24.61711395250808
1	3	52	1	20	Pups	5	7.258	177.92499999999998	73	2.9654166666666666	24.61711395250808
1	3	52	1	20	Rear	25	110.426	177.92499999999998	73	2.9654166666666666	24.61711395250808
1	3	52	1	20	Rear-move	19	0	177.92499999999998	73	2.9654166666666666	24.61711395250808
1	3	52	1	20	Sit	7	28.57	177.92499999999998	73	2.9654166666666666	24.61711395250808
1	3	52	1	20	Walk	17	21.001	177.92499999999998	73	2.9654166666666666	24.61711395250808
2	1	47	0	3	Groom-self	0	0	180.469	56	3.0078166666666664	18.618156026796846
2	1	47	0	3	Nesting material	0	0	180.469	56	3.0078166666666664	18.618156026796846
2	1	47	0	3	Pups	0	0	180.469	56	3.0078166666666664	18.618156026796846
2	1	47	0	3	Rear	16	107.646	180.469	56	3.0078166666666664	18.618156026796846
2	1	47	0	3	Rear-move	22	0	180.469	56	3.0078166666666664	18.618156026796846
2	1	47	0	3	Sit	7	20.786	180.469	56	3.0078166666666664	18.618156026796846
2	1	47	0	3	Walk	11	44.593	180.469	56	3.0078166666666664	18.618156026796846
2	1	5	0	6	Groom-self	1	11.264	179.92899999999997	67	2.998816666666666	22.342146068727114
2	1	5	0	6	Jump	0	0	179.92899999999997	67	2.998816666666666	22.342146068727114
2	1	5	0	6	Rear	21	110.829	179.92899999999997	67	2.998816666666666	22.342146068727114
2	1	5	0	6	Rear-move	21	0	179.92899999999997	67	2.998816666666666	22.342146068727114
2	1	5	0	6	Sit	7	17.081	179.92899999999997	67	2.998816666666666	22.342146068727114
2	1	5	0	6	Walk	17	38.45399999999999	179.92899999999997	67	2.998816666666666	22.342146068727114
2	2	72	0	9	Groom-self	1	1.966	180.417	79	3.0069500000000002	26.27246878065814
2	2	72	0	9	Nesting material	2	9.071	180.417	79	3.0069500000000002	26.27246878065814
2	2	72	0	9	Pups	4	24.19	180.417	79	3.0069500000000002	26.27246878065814
2	2	72	0	9	Rear	22	86.394	180.417	79	3.0069500000000002	26.27246878065814
2	2	72	0	9	Rear-move	15	0	180.417	79	3.0069500000000002	26.27246878065814
2	2	72	0	9	Sit	22	36.686	180.417	79	3.0069500000000002	26.27246878065814
2	2	72	0	9	Walk	13	32.356	180.417	79	3.0069500000000002	26.27246878065814
2	2	51	0	11	Groom-self	1	0.832	183.589	97	3.059816666666667	31.701245717336004
2	2	51	0	11	Nesting material	0	0	183.589	97	3.059816666666667	31.701245717336004
2	2	51	0	11	Pups	3	5.743	183.589	97	3.059816666666667	31.701245717336004
2	2	51	0	11	Rear	23	152.31	183.589	97	3.059816666666667	31.701245717336004
2	2	51	0	11	Rear-move	41	0	183.589	97	3.059816666666667	31.701245717336004
2	2	51	0	11	Sit	13	13.746	183.589	97	3.059816666666667	31.701245717336004
2	2	51	0	11	Walk	16	18.812	183.589	97	3.059816666666667	31.701245717336004
2	3	2	0	16	Alert	0	0	184.675	93	3.077916666666667	30.215242994449707
2	3	2	0	16	Groom-self	1	0.603	184.675	93	3.077916666666667	30.215242994449707
2	3	2	0	16	Jump	0	0	184.675	93	3.077916666666667	30.215242994449707
2	3	2	0	16	Rear	28	147.102	184.675	93	3.077916666666667	30.215242994449707
2	3	2	0	16	Rear-move	37	0	184.675	93	3.077916666666667	30.215242994449707
2	3	2	0	16	Sit	3	4.001	184.675	93	3.077916666666667	30.215242994449707
2	3	2	0	16	Walk	24	28.711000000000002	184.675	93	3.077916666666667	30.215242994449707
2	3	4	0	19	Groom-self	2	2.797	182.608	67	3.0434666666666668	22.014369578550774
2	3	4	0	19	Nesting material	0	0	182.608	67	3.0434666666666668	22.014369578550774
2	3	4	0	19	Pups	0	0	182.608	67	3.0434666666666668	22.014369578550774
2	3	4	0	19	Rear	22	137.729	182.608	67	3.0434666666666668	22.014369578550774
2	3	4	0	19	Rear-move	17	0	182.608	67	3.0434666666666668	22.014369578550774
2	3	4	0	19	Sit	12	15.415	182.608	67	3.0434666666666668	22.014369578550774
2	3	4	0	19	Walk	14	22.982	182.608	67	3.0434666666666668	22.014369578550774
4	1	128	1	3	Groom-self	0	0	189.54399999999998	55	3.1590666666666665	17.41020554594184
4	1	128	1	3	Pups	9	57.529	189.54399999999998	55	3.1590666666666665	17.41020554594184
4	1	128	1	3	Rear	17	62.123	189.54399999999998	55	3.1590666666666665	17.41020554594184
4	1	128	1	3	Rear-move	3	0	189.54399999999998	55	3.1590666666666665	17.41020554594184
4	1	128	1	3	Sit	18	47.541	189.54399999999998	55	3.1590666666666665	17.41020554594184
4	1	128	1	3	Walk	8	13.911999999999999	189.54399999999998	55	3.1590666666666665	17.41020554594184
4	1	45	1	6	Groom-self	1	1.435	179.89600000000002	76	2.998266666666667	25.347978832214167
4	1	45	1	6	Nesting material	1	2.872	179.89600000000002	76	2.998266666666667	25.347978832214167
4	1	45	1	6	Pups	5	16.63	179.89600000000002	76	2.998266666666667	25.347978832214167
4	1	45	1	6	Rear	22	108.772	179.89600000000002	76	2.998266666666667	25.347978832214167
4	1	45	1	6	Rear-move	22	0	179.89600000000002	76	2.998266666666667	25.347978832214167
4	1	45	1	6	Sit	14	27.884	179.89600000000002	76	2.998266666666667	25.347978832214167
4	1	45	1	6	Walk	11	23.351	179.89600000000002	76	2.998266666666667	25.347978832214167
4	2	57	1	9	Groom-self	1	1.74	183.039	68	3.0506499999999996	22.290331568682088
4	2	57	1	9	Nesting material	0	0	183.039	68	3.0506499999999996	22.290331568682088
4	2	57	1	9	Pups	12	20.711	183.039	68	3.0506499999999996	22.290331568682088
4	2	57	1	9	Rear	19	102.27	183.039	68	3.0506499999999996	22.290331568682088
4	2	57	1	9	Rear-move	14	0	183.039	68	3.0506499999999996	22.290331568682088
4	2	57	1	9	Sit	11	16.092	183.039	68	3.0506499999999996	22.290331568682088
4	2	57	1	9	Walk	11	24.561999999999998	183.039	68	3.0506499999999996	22.290331568682088
4	2	64	1	11	Groom-self	0	0	180.692	17	3.0115333333333334	5.644964912669072
4	2	64	1	11	Nesting material	2	2.72	180.692	17	3.0115333333333334	5.644964912669072
4	2	64	1	11	Pups	7	57.455	180.692	17	3.0115333333333334	5.644964912669072
4	2	64	1	11	Rear	0	0	180.692	17	3.0115333333333334	5.644964912669072
4	2	64	1	11	Rear-move	0	0	180.692	17	3.0115333333333334	5.644964912669072
4	2	64	1	11	Sit	8	119.212	180.692	17	3.0115333333333334	5.644964912669072
4	2	64	1	11	Walk	0	0	180.692	17	3.0115333333333334	5.644964912669072
4	3	106	1	16	Groom-self	0	0	180.47	46	3.007833333333333	15.293400565190892
4	3	106	1	16	Jump	2	1.737	180.47	46	3.007833333333333	15.293400565190892
4	3	106	1	16	Rear	18	90.951	180.47	46	3.007833333333333	15.293400565190892
4	3	106	1	16	Rear-move	6	0	180.47	46	3.007833333333333	15.293400565190892
4	3	106	1	16	Sit	9	44.669	180.47	46	3.007833333333333	15.293400565190892
4	3	106	1	16	Walk	11	35.482	180.47	46	3.007833333333333	15.293400565190892
4	3	120	1	18	Groom-self	1	2.947	181.14499999999998	55	3.019083333333333	18.21745010902868
4	3	120	1	18	Pups	0	0	181.14499999999998	55	3.019083333333333	18.21745010902868
4	3	120	1	18	Rear	19	116.707	181.14499999999998	55	3.019083333333333	18.21745010902868
4	3	120	1	18	Rear-move	13	0	181.14499999999998	55	3.019083333333333	18.21745010902868
4	3	120	1	18	Sit	12	45.051	181.14499999999998	55	3.019083333333333	18.21745010902868
4	3	120	1	18	Walk	10	12.695	181.14499999999998	55	3.019083333333333	18.21745010902868
7	1	89	1	4	Groom-self	0	0	181.129	74	3.0188166666666665	24.5129162088898
7	1	89	1	4	Nesting material	5	123.681	181.129	74	3.0188166666666665	24.5129162088898
7	1	89	1	4	Pups	11	52.458	181.129	74	3.0188166666666665	24.5129162088898
7	1	89	1	4	Rear	14	55.246	181.129	74	3.0188166666666665	24.5129162088898
7	1	89	1	4	Rear-move	15	0	181.129	74	3.0188166666666665	24.5129162088898
7	1	89	1	4	Sit	9	41.423	181.129	74	3.0188166666666665	24.5129162088898
7	1	89	1	4	Walk	20	67.351	181.129	74	3.0188166666666665	24.5129162088898
7	1	90	1	7	Nesting material	3	20.715	181.96200000000002	83	3.0327	27.368351633857618
7	1	90	1	7	Pups	14	18.605	181.96200000000002	83	3.0327	27.368351633857618
7	1	90	1	7	Rear	17	60.916	181.96200000000002	83	3.0327	27.368351633857618
7	1	90	1	7	Rear-move	14	0	181.96200000000002	83	3.0327	27.368351633857618
7	1	90	1	7	Sit	11	55.024	181.96200000000002	83	3.0327	27.368351633857618
7	1	90	1	7	Walk	24	30.074	181.96200000000002	83	3.0327	27.368351633857618
7	2	53	1	10	Groom-self	0	0	181.72	60	3.0286666666666666	19.810697776799472
7	2	53	1	10	Nesting material	1	14.818	181.72	60	3.0286666666666666	19.810697776799472
7	2	53	1	10	Pups	6	8.613	181.72	60	3.0286666666666666	19.810697776799472
7	2	53	1	10	Rear	19	89.115	181.72	60	3.0286666666666666	19.810697776799472
7	2	53	1	10	Rear-move	9	0	181.72	60	3.0286666666666666	19.810697776799472
7	2	53	1	10	Sit	12	39.455	181.72	60	3.0286666666666666	19.810697776799472
7	2	53	1	10	Walk	13	34.857	181.72	60	3.0286666666666666	19.810697776799472
7	2	50	1	13	Groom-self	0	0	180.262	67	3.004366666666667	22.300873173491915
7	2	50	1	13	Nesting material	0	0	180.262	67	3.004366666666667	22.300873173491915
7	2	50	1	13	Pups	5	6.5	180.262	67	3.004366666666667	22.300873173491915
7	2	50	1	13	Rear	23	83.595	180.262	67	3.004366666666667	22.300873173491915
7	2	50	1	13	Rear-move	10	0	180.262	67	3.004366666666667	22.300873173491915
7	2	50	1	13	Sit	19	63.487	180.262	67	3.004366666666667	22.300873173491915
7	2	50	1	13	Walk	10	20.262	180.262	67	3.004366666666667	22.300873173491915
7	3	94	1	17	Nesting material	1	1.132	182.70000000000002	69	3.0450000000000004	22.660098522167484
7	3	94	1	17	Pups	2	2.417	182.70000000000002	69	3.0450000000000004	22.660098522167484
7	3	94	1	17	Rear	21	66.056	182.70000000000002	69	3.0450000000000004	22.660098522167484
7	3	94	1	17	Rear-move	15	0	182.70000000000002	69	3.0450000000000004	22.660098522167484
7	3	94	1	17	Sit	15	72.713	182.70000000000002	69	3.0450000000000004	22.660098522167484
7	3	94	1	17	Walk	15	26.832	182.70000000000002	69	3.0450000000000004	22.660098522167484
7	3	91	1	19	Nesting material	1	0.756	181.595	70	3.0265833333333334	23.12839009884633
7	3	91	1	19	Pups	2	3.327	181.595	70	3.0265833333333334	23.12839009884633
7	3	91	1	19	Rear	20	90.47	181.595	70	3.0265833333333334	23.12839009884633
7	3	91	1	19	Rear-move	14	0	181.595	70	3.0265833333333334	23.12839009884633
7	3	91	1	19	Sit	13	50.337	181.595	70	3.0265833333333334	23.12839009884633
7	3	91	1	19	Walk	20	34.913	181.595	70	3.0265833333333334	23.12839009884633
9	1	116	0	4	Groom-self	8	27.592	179.965	62	2.999416666666667	20.670685966715748
9	1	116	0	4	Pups	3	8.165	179.965	62	2.999416666666667	20.670685966715748
9	1	116	0	4	Rear	16	75.416	179.965	62	2.999416666666667	20.670685966715748
9	1	116	0	4	Rear-move	5	0	179.965	62	2.999416666666667	20.670685966715748
9	1	116	0	4	Sit	18	47.085	179.965	62	2.999416666666667	20.670685966715748
9	1	116	0	4	Walk	12	13.593	179.965	62	2.999416666666667	20.670685966715748
9	1	126	0	6	Groom-self	7	18.446	182.473	60	3.0412166666666667	19.728946200259763
9	1	126	0	6	Nesting material	0	0	182.473	60	3.0412166666666667	19.728946200259763
9	1	126	0	6	Pups	2	18.445	182.473	60	3.0412166666666667	19.728946200259763
9	1	126	0	6	Rear	16	71.195	182.473	60	3.0412166666666667	19.728946200259763
9	1	126	0	6	Rear-move	8	0	182.473	60	3.0412166666666667	19.728946200259763
9	1	126	0	6	Sit	21	61.069	182.473	60	3.0412166666666667	19.728946200259763
9	1	126	0	6	Walk	6	8.838	182.473	60	3.0412166666666667	19.728946200259763
9	2	122	0	10	Groom-self	2	2.117	182.001	62	3.03335	20.439448134900356
9	2	122	0	10	Nesting material	3	2.722	182.001	62	3.03335	20.439448134900356
9	2	122	0	10	Pups	12	72.493	182.001	62	3.03335	20.439448134900356
9	2	122	0	10	Rear	14	62.658	182.001	62	3.03335	20.439448134900356
9	2	122	0	10	Rear-move	6	0	182.001	62	3.03335	20.439448134900356
9	2	122	0	10	Sit	9	14.206	182.001	62	3.03335	20.439448134900356
9	2	122	0	10	Walk	16	41.647999999999996	182.001	62	3.03335	20.439448134900356
9	2	124	0	12	Groom-self	4	52.616	180.702	69	3.0117	22.910648470963245
9	2	124	0	12	Nesting material	0	0	180.702	69	3.0117	22.910648470963245
9	2	124	0	12	Pups	3	7.71	180.702	69	3.0117	22.910648470963245
9	2	124	0	12	Rear	20	60.839	180.702	69	3.0117	22.910648470963245
9	2	124	0	12	Rear-move	6	0	180.702	69	3.0117	22.910648470963245
9	2	124	0	12	Sit	22	36.788	180.702	69	3.0117	22.910648470963245
9	2	124	0	12	Walk	14	15.488	180.702	69	3.0117	22.910648470963245
9	3	125	0	16	Groom-self	0	0	179.80100000000002	87	2.996683333333334	29.032096595680777
9	3	125	0	16	Nesting material	0	0	179.80100000000002	87	2.996683333333334	29.032096595680777
9	3	125	0	16	Pups	7	10.81	179.80100000000002	87	2.996683333333334	29.032096595680777
9	3	125	0	16	Rear	25	106.345	179.80100000000002	87	2.996683333333334	29.032096595680777
9	3	125	0	16	Rear-move	14	0	179.80100000000002	87	2.996683333333334	29.032096595680777
9	3	125	0	16	Sit	24	35.736	179.80100000000002	87	2.996683333333334	29.032096595680777
9	3	125	0	16	Walk	17	18.202	179.80100000000002	87	2.996683333333334	29.032096595680777
9	3	112	0	19	Groom-self	0	0	180.27800000000002	102	3.0046333333333335	33.947569864320656
9	3	112	0	19	Nesting material	0	0	180.27800000000002	102	3.0046333333333335	33.947569864320656
9	3	112	0	19	Pups	1	0.909	180.27800000000002	102	3.0046333333333335	33.947569864320656
9	3	112	0	19	Rear	32	128.949	180.27800000000002	102	3.0046333333333335	33.947569864320656
9	3	112	0	19	Rear-move	23	0	180.27800000000002	102	3.0046333333333335	33.947569864320656
9	3	112	0	19	Sit	22	18.415	180.27800000000002	102	3.0046333333333335	33.947569864320656
9	3	112	0	19	Walk	24	30.518	180.27800000000002	102	3.0046333333333335	33.947569864320656
12	1	93	0	3	Nesting material	1	5.443	181.01299999999998	50	3.016883333333333	16.57339528100192
12	1	93	0	3	Pups	5	75.07	181.01299999999998	50	3.016883333333333	16.57339528100192
12	1	93	0	3	Rear	11	50.946	181.01299999999998	50	3.016883333333333	16.57339528100192
12	1	93	0	3	Rear-move	13	0	181.01299999999998	50	3.016883333333333	16.57339528100192
12	1	93	0	3	Sit	11	26.185	181.01299999999998	50	3.016883333333333	16.57339528100192
12	1	93	0	3	Walk	9	18.622	181.01299999999998	50	3.016883333333333	16.57339528100192
12	1	85	0	6	Groom-self	0	0	182.666	45	3.044433333333333	14.781075843342496
12	1	85	0	6	Nesting material	5	56.472	182.666	45	3.044433333333333	14.781075843342496
12	1	85	0	6	Pups	5	80.127	182.666	45	3.044433333333333	14.781075843342496
12	1	85	0	6	Rear	10	51.021	182.666	45	3.044433333333333	14.781075843342496
12	1	85	0	6	Rear-move	7	0	182.666	45	3.044433333333333	14.781075843342496
12	1	85	0	6	Sit	10	28.118	182.666	45	3.044433333333333	14.781075843342496
12	1	85	0	6	Walk	8	30.312	182.666	45	3.044433333333333	14.781075843342496
12	2	46	0	10	Groom-self	0	0	180.351	48	3.00585	15.968860721592893
12	2	46	0	10	Nesting material	2	26.712	180.351	48	3.00585	15.968860721592893
12	2	46	0	10	Pups	15	85.419	180.351	48	3.00585	15.968860721592893
12	2	46	0	10	Rear	8	47.324	180.351	48	3.00585	15.968860721592893
12	2	46	0	10	Rear-move	5	0	180.351	48	3.00585	15.968860721592893
12	2	46	0	10	Sit	1	1.813	180.351	48	3.00585	15.968860721592893
12	2	46	0	10	Walk	17	29.407	180.351	48	3.00585	15.968860721592893
12	2	54	0	12	Groom-self	0	0	179.65800000000002	79	2.9943000000000004	26.38346191096416
12	2	54	0	12	Nesting material	2	6.274	179.65800000000002	79	2.9943000000000004	26.38346191096416
12	2	54	0	12	Pups	16	47.168	179.65800000000002	79	2.9943000000000004	26.38346191096416
12	2	54	0	12	Rear	20	82.17	179.65800000000002	79	2.9943000000000004	26.38346191096416
12	2	54	0	12	Rear-move	18	0	179.65800000000002	79	2.9943000000000004	26.38346191096416
12	2	54	0	12	Sit	7	14.883	179.65800000000002	79	2.9943000000000004	26.38346191096416
12	2	54	0	12	Walk	16	17.829	179.65800000000002	79	2.9943000000000004	26.38346191096416
12	3	48	0	16	Groom-self	1	0.907	183.058	68	3.0509666666666666	22.28801800522239
12	3	48	0	16	Nesting material	1	1.058	183.058	68	3.0509666666666666	22.28801800522239
12	3	48	0	16	Pups	8	6.578	183.058	68	3.0509666666666666	22.28801800522239
12	3	48	0	16	Rear	18	118.763	183.058	68	3.0509666666666666	22.28801800522239
12	3	48	0	16	Rear-move	19	0	183.058	68	3.0509666666666666	22.28801800522239
12	3	48	0	16	Sit	6	20.707	183.058	68	3.0509666666666666	22.28801800522239
12	3	48	0	16	Walk	15	13.370000000000001	183.058	68	3.0509666666666666	22.28801800522239
12	3	119	0	19	Groom-self	1	16.33	182.119	45	3.0353166666666667	14.825471257803963
12	3	119	0	19	Pups	1	1.36	182.119	45	3.0353166666666667	14.825471257803963
12	3	119	0	19	Rear	13	109.228	182.119	45	3.0353166666666667	14.825471257803963
12	3	119	0	19	Rear-move	9	0	182.119	45	3.0353166666666667	14.825471257803963
12	3	119	0	19	Sit	11	22.069	182.119	45	3.0353166666666667	14.825471257803963
12	3	119	0	19	Walk	10	18.288	182.119	45	3.0353166666666667	14.825471257803963
20	1	145	0	4	Alert	0	0	179.657	51	2.9942833333333336	17.032456291711426
20	1	145	0	4	Dig	0	0	179.657	51	2.9942833333333336	17.032456291711426
20	1	145	0	4	Groom-self	0	0	179.657	51	2.9942833333333336	17.032456291711426
20	1	145	0	4	Jump	0	0	179.657	51	2.9942833333333336	17.032456291711426
20	1	145	0	4	Nesting material	0	0	179.657	51	2.9942833333333336	17.032456291711426
20	1	145	0	4	Pups	0	0	179.657	51	2.9942833333333336	17.032456291711426
20	1	145	0	4	Rear	17	102.512	179.657	51	2.9942833333333336	17.032456291711426
20	1	145	0	4	Rear-move	14	0	179.657	51	2.9942833333333336	17.032456291711426
20	1	145	0	4	Sit	11	38.772	179.657	51	2.9942833333333336	17.032456291711426
20	1	145	0	4	Walk	9	25.621000000000002	179.657	51	2.9942833333333336	17.032456291711426
20	1	147	0	6	Alert	0	0	183.28400000000002	69	3.0547333333333335	22.587896379389363
20	1	147	0	6	Dig	1	1.436	183.28400000000002	69	3.0547333333333335	22.587896379389363
20	1	147	0	6	Groom-self	0	0	183.28400000000002	69	3.0547333333333335	22.587896379389363
20	1	147	0	6	Jump	0	0	183.28400000000002	69	3.0547333333333335	22.587896379389363
20	1	147	0	6	Nesting material	13	49.356	183.28400000000002	69	3.0547333333333335	22.587896379389363
20	1	147	0	6	Pups	13	40.585	183.28400000000002	69	3.0547333333333335	22.587896379389363
20	1	147	0	6	Rear	12	31.9	183.28400000000002	69	3.0547333333333335	22.587896379389363
20	1	147	0	6	Rear-move	8	0	183.28400000000002	69	3.0547333333333335	22.587896379389363
20	1	147	0	6	Sit	7	12.695	183.28400000000002	69	3.0547333333333335	22.587896379389363
20	1	147	0	6	Walk	15	41.719	183.28400000000002	69	3.0547333333333335	22.587896379389363
20	2	153	0	10	Alert	0	0	183.12599999999998	55	3.0521	18.020379410897416
20	2	153	0	10	Dig	1	2.042	183.12599999999998	55	3.0521	18.020379410897416
20	2	153	0	10	Groom-self	0	0	183.12599999999998	55	3.0521	18.020379410897416
20	2	153	0	10	Jump	0	0	183.12599999999998	55	3.0521	18.020379410897416
20	2	153	0	10	Nesting material	1	5.669	183.12599999999998	55	3.0521	18.020379410897416
20	2	153	0	10	Pups	0	0	183.12599999999998	55	3.0521	18.020379410897416
20	2	153	0	10	Rear	19	84.164	183.12599999999998	55	3.0521	18.020379410897416
20	2	153	0	10	Rear-move	12	0	183.12599999999998	55	3.0521	18.020379410897416
20	2	153	0	10	Sit	9	31.662	183.12599999999998	55	3.0521	18.020379410897416
20	2	153	0	10	Walk	13	41.028	183.12599999999998	55	3.0521	18.020379410897416
20	2	156	0	11	Alert	0	0	179.68800000000002	41	2.9948	13.690396687591825
20	2	156	0	11	Dig	0	0	179.68800000000002	41	2.9948	13.690396687591825
20	2	156	0	11	Groom-self	1	4.764	179.68800000000002	41	2.9948	13.690396687591825
20	2	156	0	11	Jump	0	0	179.68800000000002	41	2.9948	13.690396687591825
20	2	156	0	11	Nesting material	0	0	179.68800000000002	41	2.9948	13.690396687591825
20	2	156	0	11	Pups	0	0	179.68800000000002	41	2.9948	13.690396687591825
20	2	156	0	11	Rear	14	106.973	179.68800000000002	41	2.9948	13.690396687591825
20	2	156	0	11	Rear-move	12	0	179.68800000000002	41	2.9948	13.690396687591825
20	2	156	0	11	Sit	7	38.244	179.68800000000002	41	2.9948	13.690396687591825
20	2	156	0	11	Walk	7	20.708	179.68800000000002	41	2.9948	13.690396687591825
20	3	161	0	17	Alert	0	0	181.796	60	3.029933333333333	19.80241589473916
20	3	161	0	17	Dig	0	0	181.796	60	3.029933333333333	19.80241589473916
20	3	161	0	17	Groom-self	0	0	181.796	60	3.029933333333333	19.80241589473916
20	3	161	0	17	Jump	1	1.965	181.796	60	3.029933333333333	19.80241589473916
20	3	161	0	17	Nesting material	0	0	181.796	60	3.029933333333333	19.80241589473916
20	3	161	0	17	Pups	0	0	181.796	60	3.029933333333333	19.80241589473916
20	3	161	0	17	Rear	20	105.296	181.796	60	3.029933333333333	19.80241589473916
20	3	161	0	17	Rear-move	16	0	181.796	60	3.029933333333333	19.80241589473916
20	3	161	0	17	Sit	9	35.691	181.796	60	3.029933333333333	19.80241589473916
20	3	161	0	17	Walk	14	30.228	181.796	60	3.029933333333333	19.80241589473916
20	3	165	0	18	Alert	0	0	184.857	53	3.08095	17.202486246125382
20	3	165	0	18	Dig	0	0	184.857	53	3.08095	17.202486246125382
20	3	165	0	18	Groom-self	0	0	184.857	53	3.08095	17.202486246125382
20	3	165	0	18	Jump	0	0	184.857	53	3.08095	17.202486246125382
20	3	165	0	18	Nesting material	0	0	184.857	53	3.08095	17.202486246125382
20	3	165	0	18	Pups	0	0	184.857	53	3.08095	17.202486246125382
20	3	165	0	18	Rear	19	121.178	184.857	53	3.08095	17.202486246125382
20	3	165	0	18	Rear-move	15	0	184.857	53	3.08095	17.202486246125382
20	3	165	0	18	Sit	6	20.026	184.857	53	3.08095	17.202486246125382
20	3	165	0	18	Walk	13	38.241	184.857	53	3.08095	17.202486246125382
21	1	142	1	4	Alert	0	0	181.923	62	3.03205	20.448211606009135
21	1	142	1	4	Dig	1	3.477	181.923	62	3.03205	20.448211606009135
21	1	142	1	4	Groom-self	2	2.722	181.923	62	3.03205	20.448211606009135
21	1	142	1	4	Jump	0	0	181.923	62	3.03205	20.448211606009135
21	1	142	1	4	Nesting material	2	18.367	181.923	62	3.03205	20.448211606009135
21	1	142	1	4	Pups	2	7.332	181.923	62	3.03205	20.448211606009135
21	1	142	1	4	Rear	16	79.827	181.923	62	3.03205	20.448211606009135
21	1	142	1	4	Rear-move	13	0	181.923	62	3.03205	20.448211606009135
21	1	142	1	4	Sit	11	24.79	181.923	62	3.03205	20.448211606009135
21	1	142	1	4	Walk	15	37.259	181.923	62	3.03205	20.448211606009135
21	1	143	1	5	Alert	0	0	179.81799999999998	63	2.9969666666666663	21.021254824322373
21	1	143	1	5	Dig	1	2.19	179.81799999999998	63	2.9969666666666663	21.021254824322373
21	1	143	1	5	Groom-self	1	6.197	179.81799999999998	63	2.9969666666666663	21.021254824322373
21	1	143	1	5	Jump	0	0	179.81799999999998	63	2.9969666666666663	21.021254824322373
21	1	143	1	5	Nesting material	6	43.844	179.81799999999998	63	2.9969666666666663	21.021254824322373
21	1	143	1	5	Pups	3	7.028	179.81799999999998	63	2.9969666666666663	21.021254824322373
21	1	143	1	5	Rear	14	53.522	179.81799999999998	63	2.9969666666666663	21.021254824322373
21	1	143	1	5	Rear-move	12	0	179.81799999999998	63	2.9969666666666663	21.021254824322373
21	1	143	1	5	Sit	9	16.172	179.81799999999998	63	2.9969666666666663	21.021254824322373
21	1	143	1	5	Walk	17	44.209999999999994	179.81799999999998	63	2.9969666666666663	21.021254824322373
21	2	152	1	9	Alert	0	0	186.125	65	3.1020833333333333	20.953660174613834
21	2	152	1	9	Dig	2	2.872	186.125	65	3.1020833333333333	20.953660174613834
21	2	152	1	9	Groom-self	0	0	186.125	65	3.1020833333333333	20.953660174613834
21	2	152	1	9	Jump	2	1.438	186.125	65	3.1020833333333333	20.953660174613834
21	2	152	1	9	Nesting material	2	14.512	186.125	65	3.1020833333333333	20.953660174613834
21	2	152	1	9	Pups	1	1.814	186.125	65	3.1020833333333333	20.953660174613834
21	2	152	1	9	Rear	18	107.636	186.125	65	3.1020833333333333	20.953660174613834
21	2	152	1	9	Rear-move	24	0	186.125	65	3.1020833333333333	20.953660174613834
21	2	152	1	9	Sit	3	6.878	186.125	65	3.1020833333333333	20.953660174613834
21	2	152	1	9	Walk	13	44.667	186.125	65	3.1020833333333333	20.953660174613834
21	2	157	1	11	Alert	1	0.754	178.157	69	2.9692833333333337	23.23793058931167
21	2	157	1	11	Dig	2	9.675	178.157	69	2.9692833333333337	23.23793058931167
21	2	157	1	11	Groom-self	0	0	178.157	69	2.9692833333333337	23.23793058931167
21	2	157	1	11	Jump	0	0	178.157	69	2.9692833333333337	23.23793058931167
21	2	157	1	11	Nesting material	2	8.39	178.157	69	2.9692833333333337	23.23793058931167
21	2	157	1	11	Pups	0	0	178.157	69	2.9692833333333337	23.23793058931167
21	2	157	1	11	Rear	20	83.637	178.157	69	2.9692833333333337	23.23793058931167
21	2	157	1	11	Rear-move	22	0	178.157	69	2.9692833333333337	23.23793058931167
21	2	157	1	11	Sit	6	20.056	178.157	69	2.9692833333333337	23.23793058931167
21	2	157	1	11	Walk	16	47.207	178.157	69	2.9692833333333337	23.23793058931167
21	3	162	1	17	Alert	0	0	177.719	65	2.9619833333333334	21.944755484782156
21	3	162	1	17	Dig	0	0	177.719	65	2.9619833333333334	21.944755484782156
21	3	162	1	17	Groom-self	1	10.053	177.719	65	2.9619833333333334	21.944755484782156
21	3	162	1	17	Jump	1	0.455	177.719	65	2.9619833333333334	21.944755484782156
21	3	162	1	17	Nesting material	1	3.325	177.719	65	2.9619833333333334	21.944755484782156
21	3	162	1	17	Pups	0	0	177.719	65	2.9619833333333334	21.944755484782156
21	3	162	1	17	Rear	14	107.265	177.719	65	2.9619833333333334	21.944755484782156
21	3	162	1	17	Rear-move	31	0	177.719	65	2.9619833333333334	21.944755484782156
21	3	162	1	17	Sit	3	13.529	177.719	65	2.9619833333333334	21.944755484782156
21	3	162	1	17	Walk	14	40.736000000000004	177.719	65	2.9619833333333334	21.944755484782156
21	3	166	1	18	Alert	0	0	180.879	61	3.01465	20.234521420397062
21	3	166	1	18	Dig	2	13.759	180.879	61	3.01465	20.234521420397062
21	3	166	1	18	Groom-self	2	5.668	180.879	61	3.01465	20.234521420397062
21	3	166	1	18	Jump	0	0	180.879	61	3.01465	20.234521420397062
21	3	166	1	18	Nesting material	2	4.385	180.879	61	3.01465	20.234521420397062
21	3	166	1	18	Pups	0	0	180.879	61	3.01465	20.234521420397062
21	3	166	1	18	Rear	15	72.267	180.879	61	3.01465	20.234521420397062
21	3	166	1	18	Rear-move	17	0	180.879	61	3.01465	20.234521420397062
21	3	166	1	18	Sit	7	35.3	180.879	61	3.01465	20.234521420397062
21	3	166	1	18	Walk	16	41.788	180.879	61	3.01465	20.234521420397062
22	1	148	1	4	Alert	0	0	181.249	52	3.0208166666666667	17.21388807662387
22	1	148	1	4	Dig	0	0	181.249	52	3.0208166666666667	17.21388807662387
22	1	148	1	4	Groom-self	0	0	181.249	52	3.0208166666666667	17.21388807662387
22	1	148	1	4	Jump	0	0	181.249	52	3.0208166666666667	17.21388807662387
22	1	148	1	4	Nesting material	0	0	181.249	52	3.0208166666666667	17.21388807662387
22	1	148	1	4	Pups	1	4.231	181.249	52	3.0208166666666667	17.21388807662387
22	1	148	1	4	Rear	16	102.892	181.249	52	3.0208166666666667	17.21388807662387
22	1	148	1	4	Rear-move	13	0	181.249	52	3.0208166666666667	17.21388807662387
22	1	148	1	4	Sit	12	43.075	181.249	52	3.0208166666666667	17.21388807662387
22	1	148	1	4	Walk	10	22.978	181.249	52	3.0208166666666667	17.21388807662387
22	1	151	1	6	Alert	1	1.887	183.39	12	3.0564999999999998	3.926059218059873
22	1	151	1	6	Dig	0	0	183.39	12	3.0564999999999998	3.926059218059873
22	1	151	1	6	Nesting material	1	10.582	183.39	12	3.0564999999999998	3.926059218059873
22	1	151	1	6	Pups	4	113.476	183.39	12	3.0564999999999998	3.926059218059873
22	1	151	1	6	Rear	0	0	183.39	12	3.0564999999999998	3.926059218059873
22	1	151	1	6	Rear-move	0	0	183.39	12	3.0564999999999998	3.926059218059873
22	1	151	1	6	Sit	5	51.93	183.39	12	3.0564999999999998	3.926059218059873
22	1	151	1	6	Walk	1	5.444	183.39	12	3.0564999999999998	3.926059218059873
22	2	160	1	12	Alert	0	0	179.359	67	2.989316666666667	22.413149047441163
22	2	160	1	12	Dig	2	4.684	179.359	67	2.989316666666667	22.413149047441163
22	2	160	1	12	Groom-self	1	1.889	179.359	67	2.989316666666667	22.413149047441163
22	2	160	1	12	Jump	0	0	179.359	67	2.989316666666667	22.413149047441163
22	2	160	1	12	Nesting material	3	12.548	179.359	67	2.989316666666667	22.413149047441163
22	2	160	1	12	Pups	9	27.512	179.359	67	2.989316666666667	22.413149047441163
22	2	160	1	12	Rear	14	43.384	179.359	67	2.989316666666667	22.413149047441163
22	2	160	1	12	Rear-move	9	0	179.359	67	2.989316666666667	22.413149047441163
22	2	160	1	12	Sit	10	25.011	179.359	67	2.989316666666667	22.413149047441163
22	2	160	1	12	Walk	19	60.839	179.359	67	2.989316666666667	22.413149047441163
22	3	167	1	17	Alert	0	0	181.838	35	3.0306333333333333	11.548741187210593
22	3	167	1	17	Dig	0	0	181.838	35	3.0306333333333333	11.548741187210593
22	3	167	1	17	Groom-self	2	13.455	181.838	35	3.0306333333333333	11.548741187210593
22	3	167	1	17	Jump	0	0	181.838	35	3.0306333333333333	11.548741187210593
22	3	167	1	17	Nesting material	0	0	181.838	35	3.0306333333333333	11.548741187210593
22	3	167	1	17	Pups	9	44.221	181.838	35	3.0306333333333333	11.548741187210593
22	3	167	1	17	Rear	5	30.008	181.838	35	3.0306333333333333	11.548741187210593
22	3	167	1	17	Rear-move	7	0	181.838	35	3.0306333333333333	11.548741187210593
22	3	167	1	17	Sit	9	69.994	181.838	35	3.0306333333333333	11.548741187210593
22	3	167	1	17	Walk	3	24.038	181.838	35	3.0306333333333333	11.548741187210593
22	3	172	1	19	Alert	0	0	180.06	82	3.001	27.324225258247253
22	3	172	1	19	Dig	0	0	180.06	82	3.001	27.324225258247253
22	3	172	1	19	Groom-self	1	7.559	180.06	82	3.001	27.324225258247253
22	3	172	1	19	Jump	0	0	180.06	82	3.001	27.324225258247253
22	3	172	1	19	Nesting material	0	0	180.06	82	3.001	27.324225258247253
22	3	172	1	19	Pups	0	0	180.06	82	3.001	27.324225258247253
22	3	172	1	19	Rear	18	147.254	180.06	82	3.001	27.324225258247253
22	3	172	1	19	Rear-move	46	0	180.06	82	3.001	27.324225258247253
22	3	172	1	19	Sit	1	1.512	180.06	82	3.001	27.324225258247253
22	3	172	1	19	Walk	16	21.831	180.06	82	3.001	27.324225258247253
24	1	168	0	3	Alert	1	3.022	182.573	55	3.0428833333333336	18.074961796103477
24	1	168	0	3	Dig	5	23.51	182.573	55	3.0428833333333336	18.074961796103477
24	1	168	0	3	Groom-self	3	7.558	182.573	55	3.0428833333333336	18.074961796103477
24	1	168	0	3	Jump	0	0	182.573	55	3.0428833333333336	18.074961796103477
24	1	168	0	3	Nesting material	5	30.68	182.573	55	3.0428833333333336	18.074961796103477
24	1	168	0	3	Pups	2	42.335	182.573	55	3.0428833333333336	18.074961796103477
24	1	168	0	3	Rear	10	34.17	182.573	55	3.0428833333333336	18.074961796103477
24	1	168	0	3	Rear-move	14	0	182.573	55	3.0428833333333336	18.074961796103477
24	1	168	0	3	Sit	2	4.156	182.573	55	3.0428833333333336	18.074961796103477
24	1	168	0	3	Walk	13	33.099000000000004	182.573	55	3.0428833333333336	18.074961796103477
24	1	173	0	5	Alert	1	0.83	180.81799999999998	79	3.013633333333333	26.21420433806369
24	1	173	0	5	Dig	0	0	180.81799999999998	79	3.013633333333333	26.21420433806369
24	1	173	0	5	Groom-self	0	0	180.81799999999998	79	3.013633333333333	26.21420433806369
24	1	173	0	5	Jump	0	0	180.81799999999998	79	3.013633333333333	26.21420433806369
24	1	173	0	5	Nesting material	0	0	180.81799999999998	79	3.013633333333333	26.21420433806369
24	1	173	0	5	Pups	0	0	180.81799999999998	79	3.013633333333333	26.21420433806369
24	1	173	0	5	Rear	22	107.19	180.81799999999998	79	3.013633333333333	26.21420433806369
24	1	173	0	5	Rear-move	33	0	180.81799999999998	79	3.013633333333333	26.21420433806369
24	1	173	0	5	Sit	8	19.648	180.81799999999998	79	3.013633333333333	26.21420433806369
24	1	173	0	5	Walk	15	45.118	180.81799999999998	79	3.013633333333333	26.21420433806369
24	2	179	0	10	Alert	0	0	176.106	65	2.9351	22.14575312595823
24	2	179	0	10	Dig	0	0	176.106	65	2.9351	22.14575312595823
24	2	179	0	10	Groom-self	3	6.121	176.106	65	2.9351	22.14575312595823
24	2	179	0	10	Jump	0	0	176.106	65	2.9351	22.14575312595823
24	2	179	0	10	Nesting material	0	0	176.106	65	2.9351	22.14575312595823
24	2	179	0	10	Pups	0	0	176.106	65	2.9351	22.14575312595823
24	2	179	0	10	Rear	16	124.514	176.106	65	2.9351	22.14575312595823
24	2	179	0	10	Rear-move	31	0	176.106	65	2.9351	22.14575312595823
24	2	179	0	10	Sit	6	16.545	176.106	65	2.9351	22.14575312595823
24	2	179	0	10	Walk	9	25.691	176.106	65	2.9351	22.14575312595823
24	2	182	0	13	Alert	0	0	188.652	82	3.1441999999999997	26.07976591819859
24	2	182	0	13	Dig	12	42.775	188.652	82	3.1441999999999997	26.07976591819859
24	2	182	0	13	Groom-self	3	18.619	188.652	82	3.1441999999999997	26.07976591819859
24	2	182	0	13	Jump	0	0	188.652	82	3.1441999999999997	26.07976591819859
24	2	182	0	13	Nesting material	2	4.157	188.652	82	3.1441999999999997	26.07976591819859
24	2	182	0	13	Pups	8	14.208	188.652	82	3.1441999999999997	26.07976591819859
24	2	182	0	13	Rear	15	40.434	188.652	82	3.1441999999999997	26.07976591819859
24	2	182	0	13	Rear-move	17	0	188.652	82	3.1441999999999997	26.07976591819859
24	2	182	0	13	Sit	4	10.962	188.652	82	3.1441999999999997	26.07976591819859
24	2	182	0	13	Walk	21	50.382	188.652	82	3.1441999999999997	26.07976591819859
24	3	189	0	17	Alert	0	0	181.307	68	3.021783333333333	22.50326793780715
24	3	189	0	17	Dig	3	10.581	181.307	68	3.021783333333333	22.50326793780715
24	3	189	0	17	Groom-self	1	3.629	181.307	68	3.021783333333333	22.50326793780715
24	3	189	0	17	Jump	1	0.907	181.307	68	3.021783333333333	22.50326793780715
24	3	189	0	17	Nesting material	0	0	181.307	68	3.021783333333333	22.50326793780715
24	3	189	0	17	Pups	0	0	181.307	68	3.021783333333333	22.50326793780715
24	3	189	0	17	Rear	19	87.843	181.307	68	3.021783333333333	22.50326793780715
24	3	189	0	17	Rear-move	24	0	181.307	68	3.021783333333333	22.50326793780715
24	3	189	0	17	Sit	4	23.356	181.307	68	3.021783333333333	22.50326793780715
24	3	189	0	17	Walk	16	41.184	181.307	68	3.021783333333333	22.50326793780715
24	3	193	0	20	Alert	0	0	182.013	104	3.03355	34.28326548103707
24	3	193	0	20	Dig	2	2.347	182.013	104	3.03355	34.28326548103707
24	3	193	0	20	Groom-self	4	6.422	182.013	104	3.03355	34.28326548103707
24	3	193	0	20	Jump	0	0	182.013	104	3.03355	34.28326548103707
24	3	193	0	20	Nesting material	0	0	182.013	104	3.03355	34.28326548103707
24	3	193	0	20	Pups	0	0	182.013	104	3.03355	34.28326548103707
24	3	193	0	20	Rear	23	123.135	182.013	104	3.03355	34.28326548103707
24	3	193	0	20	Rear-move	53	0	182.013	104	3.03355	34.28326548103707
24	3	193	0	20	Sit	1	1.359	182.013	104	3.03355	34.28326548103707
24	3	193	0	20	Walk	21	44.047000000000004	182.013	104	3.03355	34.28326548103707
25	1	174	1	3	Alert	0	0	180.743	51	3.012383333333333	16.93011624239943
25	1	174	1	3	Dig	0	0	180.743	51	3.012383333333333	16.93011624239943
25	1	174	1	3	Groom-self	0	0	180.743	51	3.012383333333333	16.93011624239943
25	1	174	1	3	Jump	0	0	180.743	51	3.012383333333333	16.93011624239943
25	1	174	1	3	Nesting material	14	95.095	180.743	51	3.012383333333333	16.93011624239943
25	1	174	1	3	Pups	3	21.997	180.743	51	3.012383333333333	16.93011624239943
25	1	174	1	3	Rear	17	19.873	180.743	51	3.012383333333333	16.93011624239943
25	1	174	1	3	Rear-move	1	0	180.743	51	3.012383333333333	16.93011624239943
25	1	174	1	3	Sit	1	1.889	180.743	51	3.012383333333333	16.93011624239943
25	1	174	1	3	Walk	15	35.441	180.743	51	3.012383333333333	16.93011624239943
25	1	176	1	5	Alert	0	0	180.15599999999998	59	3.0025999999999997	19.64963698128289
25	1	176	1	5	Dig	0	0	180.15599999999998	59	3.0025999999999997	19.64963698128289
25	1	176	1	5	Groom-self	0	0	180.15599999999998	59	3.0025999999999997	19.64963698128289
25	1	176	1	5	Jump	0	0	180.15599999999998	59	3.0025999999999997	19.64963698128289
25	1	176	1	5	Nesting material	2	7.86	180.15599999999998	59	3.0025999999999997	19.64963698128289
25	1	176	1	5	Pups	0	0	180.15599999999998	59	3.0025999999999997	19.64963698128289
25	1	176	1	5	Rear	23	122.315	180.15599999999998	59	3.0025999999999997	19.64963698128289
25	1	176	1	5	Rear-move	16	0	180.15599999999998	59	3.0025999999999997	19.64963698128289
25	1	176	1	5	Sit	5	13.222	180.15599999999998	59	3.0025999999999997	19.64963698128289
25	1	176	1	5	Walk	13	31.430999999999997	180.15599999999998	59	3.0025999999999997	19.64963698128289
25	2	184	1	12	Alert	0	0	182.05499999999998	50	3.0342499999999997	16.478536705940513
25	2	184	1	12	Dig	1	1.435	182.05499999999998	50	3.0342499999999997	16.478536705940513
25	2	184	1	12	Groom-self	0	0	182.05499999999998	50	3.0342499999999997	16.478536705940513
25	2	184	1	12	Jump	0	0	182.05499999999998	50	3.0342499999999997	16.478536705940513
25	2	184	1	12	Nesting material	9	33.401	182.05499999999998	50	3.0342499999999997	16.478536705940513
25	2	184	1	12	Pups	13	65.989	182.05499999999998	50	3.0342499999999997	16.478536705940513
25	2	184	1	12	Rear	8	22.598	182.05499999999998	50	3.0342499999999997	16.478536705940513
25	2	184	1	12	Rear-move	4	0	182.05499999999998	50	3.0342499999999997	16.478536705940513
25	2	184	1	12	Sit	2	5.896	182.05499999999998	50	3.0342499999999997	16.478536705940513
25	2	184	1	12	Walk	13	48.448	182.05499999999998	50	3.0342499999999997	16.478536705940513
25	2	185	1	13	Alert	0	0	189.834	46	3.1639	14.539018300199121
25	2	185	1	13	Dig	2	2.116	189.834	46	3.1639	14.539018300199121
25	2	185	1	13	Groom-self	0	0	189.834	46	3.1639	14.539018300199121
25	2	185	1	13	Jump	0	0	189.834	46	3.1639	14.539018300199121
25	2	185	1	13	Nesting material	6	17.758	189.834	46	3.1639	14.539018300199121
25	2	185	1	13	Pups	9	75.443	189.834	46	3.1639	14.539018300199121
25	2	185	1	13	Rear	11	29.266	189.834	46	3.1639	14.539018300199121
25	2	185	1	13	Rear-move	3	0	189.834	46	3.1639	14.539018300199121
25	2	185	1	13	Sit	1	5.14	189.834	46	3.1639	14.539018300199121
25	2	185	1	13	Walk	14	55.55	189.834	46	3.1639	14.539018300199121
25	3	194	1	18	Alert	0	0	181.785	72	3.02975	23.76433699150095
25	3	194	1	18	Dig	4	10.654	181.785	72	3.02975	23.76433699150095
25	3	194	1	18	Groom-self	2	2.643	181.785	72	3.02975	23.76433699150095
25	3	194	1	18	Jump	0	0	181.785	72	3.02975	23.76433699150095
25	3	194	1	18	Nesting material	0	0	181.785	72	3.02975	23.76433699150095
25	3	194	1	18	Pups	2	1.812	181.785	72	3.02975	23.76433699150095
25	3	194	1	18	Rear	19	80.348	181.785	72	3.02975	23.76433699150095
25	3	194	1	18	Rear-move	19	0	181.785	72	3.02975	23.76433699150095
25	3	194	1	18	Sit	6	13.828	181.785	72	3.02975	23.76433699150095
25	3	194	1	18	Walk	20	67.115	181.785	72	3.02975	23.76433699150095
25	3	196	1	20	Alert	0	0	185.71	77	3.0951666666666666	24.877497173011687
25	3	196	1	20	Dig	1	1.587	185.71	77	3.0951666666666666	24.877497173011687
25	3	196	1	20	Groom-self	2	8.468	185.71	77	3.0951666666666666	24.877497173011687
25	3	196	1	20	Jump	0	0	185.71	77	3.0951666666666666	24.877497173011687
25	3	196	1	20	Nesting material	0	0	185.71	77	3.0951666666666666	24.877497173011687
25	3	196	1	20	Pups	0	0	185.71	77	3.0951666666666666	24.877497173011687
25	3	196	1	20	Rear	26	128.422	185.71	77	3.0951666666666666	24.877497173011687
25	3	196	1	20	Rear-move	26	0	185.71	77	3.0951666666666666	24.877497173011687
25	3	196	1	20	Sit	3	6.497	185.71	77	3.0951666666666666	24.877497173011687
25	3	196	1	20	Walk	19	32.943	185.71	77	3.0951666666666666	24.877497173011687
26	1	169	1	4	Alert	0	0	180.569	58	3.0094833333333333	19.27241110046575
26	1	169	1	4	Dig	1	2.041	180.569	58	3.0094833333333333	19.27241110046575
26	1	169	1	4	Groom-self	0	0	180.569	58	3.0094833333333333	19.27241110046575
26	1	169	1	4	Jump	0	0	180.569	58	3.0094833333333333	19.27241110046575
26	1	169	1	4	Nesting material	5	45.28	180.569	58	3.0094833333333333	19.27241110046575
26	1	169	1	4	Pups	0	0	180.569	58	3.0094833333333333	19.27241110046575
26	1	169	1	4	Rear	17	63.193	180.569	58	3.0094833333333333	19.27241110046575
26	1	169	1	4	Rear-move	13	0	180.569	58	3.0094833333333333	19.27241110046575
26	1	169	1	4	Sit	6	17.081	180.569	58	3.0094833333333333	19.27241110046575
26	1	169	1	4	Walk	16	44.887	180.569	58	3.0094833333333333	19.27241110046575
26	1	175	1	6	Alert	0	0	180.337	58	3.0056166666666666	19.29720467790858
26	1	175	1	6	Dig	5	22.525	180.337	58	3.0056166666666666	19.29720467790858
26	1	175	1	6	Groom-self	1	5.442	180.337	58	3.0056166666666666	19.29720467790858
26	1	175	1	6	Jump	0	0	180.337	58	3.0056166666666666	19.29720467790858
26	1	175	1	6	Nesting material	4	12.543	180.337	58	3.0056166666666666	19.29720467790858
26	1	175	1	6	Pups	7	30.231	180.337	58	3.0056166666666666	19.29720467790858
26	1	175	1	6	Rear	12	45.806	180.337	58	3.0056166666666666	19.29720467790858
26	1	175	1	6	Rear-move	8	0	180.337	58	3.0056166666666666	19.29720467790858
26	1	175	1	6	Sit	3	10.885	180.337	58	3.0056166666666666	19.29720467790858
26	1	175	1	6	Walk	18	48.596000000000004	180.337	58	3.0056166666666666	19.29720467790858
26	2	177	1	10	Alert	0	0	178.86499999999998	54	2.981083333333333	18.114220221955108
26	2	177	1	10	Dig	5	9.217	178.86499999999998	54	2.981083333333333	18.114220221955108
26	2	177	1	10	Groom-self	2	13.076	178.86499999999998	54	2.981083333333333	18.114220221955108
26	2	177	1	10	Jump	0	0	178.86499999999998	54	2.981083333333333	18.114220221955108
26	2	177	1	10	Nesting material	7	34.013	178.86499999999998	54	2.981083333333333	18.114220221955108
26	2	177	1	10	Pups	9	51.024	178.86499999999998	54	2.981083333333333	18.114220221955108
26	2	177	1	10	Rear	9	26.681	178.86499999999998	54	2.981083333333333	18.114220221955108
26	2	177	1	10	Rear-move	6	0	178.86499999999998	54	2.981083333333333	18.114220221955108
26	2	177	1	10	Sit	4	7.783	178.86499999999998	54	2.981083333333333	18.114220221955108
26	2	177	1	10	Walk	12	32.873999999999995	178.86499999999998	54	2.981083333333333	18.114220221955108
26	2	178	1	11	Alert	0	0	186.06699999999998	49	3.1011166666666665	15.800759941311464
26	2	178	1	11	Dig	0	0	186.06699999999998	49	3.1011166666666665	15.800759941311464
26	2	178	1	11	Groom-self	2	20.71	186.06699999999998	49	3.1011166666666665	15.800759941311464
26	2	178	1	11	Jump	1	1.434	186.06699999999998	49	3.1011166666666665	15.800759941311464
26	2	178	1	11	Nesting material	6	40.22	186.06699999999998	49	3.1011166666666665	15.800759941311464
26	2	178	1	11	Pups	5	17.161	186.06699999999998	49	3.1011166666666665	15.800759941311464
26	2	178	1	11	Rear	13	52.448	186.06699999999998	49	3.1011166666666665	15.800759941311464
26	2	178	1	11	Rear-move	4	0	186.06699999999998	49	3.1011166666666665	15.800759941311464
26	2	178	1	11	Sit	5	19.781	186.06699999999998	49	3.1011166666666665	15.800759941311464
26	2	178	1	11	Walk	13	46.480000000000004	186.06699999999998	49	3.1011166666666665	15.800759941311464
26	3	191	1	19	Alert	0	0	180.418	65	3.0069666666666666	21.61646842332805
26	3	191	1	19	Dig	2	7.105	180.418	65	3.0069666666666666	21.61646842332805
26	3	191	1	19	Groom-self	2	5.14	180.418	65	3.0069666666666666	21.61646842332805
26	3	191	1	19	Jump	0	0	180.418	65	3.0069666666666666	21.61646842332805
26	3	191	1	19	Nesting material	2	15.723	180.418	65	3.0069666666666666	21.61646842332805
26	3	191	1	19	Pups	0	0	180.418	65	3.0069666666666666	21.61646842332805
26	3	191	1	19	Rear	24	58.348	180.418	65	3.0069666666666666	21.61646842332805
26	3	191	1	19	Rear-move	9	0	180.418	65	3.0069666666666666	21.61646842332805
26	3	191	1	19	Sit	4	23.812	180.418	65	3.0069666666666666	21.61646842332805
26	3	191	1	19	Walk	22	64.688	180.418	65	3.0069666666666666	21.61646842332805
26	3	195	1	20	Alert	0	0	182.536	59	3.042266666666667	19.393434719726518
26	3	195	1	20	Dig	1	3.854	182.536	59	3.042266666666667	19.393434719726518
26	3	195	1	20	Groom-self	3	8.844	182.536	59	3.042266666666667	19.393434719726518
26	3	195	1	20	Jump	0	0	182.536	59	3.042266666666667	19.393434719726518
26	3	195	1	20	Nesting material	1	4.534	182.536	59	3.042266666666667	19.393434719726518
26	3	195	1	20	Pups	1	0.376	182.536	59	3.042266666666667	19.393434719726518
26	3	195	1	20	Rear	15	73.998	182.536	59	3.042266666666667	19.393434719726518
26	3	195	1	20	Rear-move	14	0	182.536	59	3.042266666666667	19.393434719726518
26	3	195	1	20	Sit	5	19.804	182.536	59	3.042266666666667	19.393434719726518
26	3	195	1	20	Walk	19	68.78	182.536	59	3.042266666666667	19.393434719726518
28	1	144	1	4	Alert	0	0	181.562	48	3.0260333333333334	15.862350051222172
28	1	144	1	4	Dig	1	2.645	181.562	48	3.0260333333333334	15.862350051222172
28	1	144	1	4	Groom-self	0	0	181.562	48	3.0260333333333334	15.862350051222172
28	1	144	1	4	Jump	0	0	181.562	48	3.0260333333333334	15.862350051222172
28	1	144	1	4	Nesting material	5	18.064	181.562	48	3.0260333333333334	15.862350051222172
28	1	144	1	4	Pups	10	76.85	181.562	48	3.0260333333333334	15.862350051222172
28	1	144	1	4	Rear	6	21.015	181.562	48	3.0260333333333334	15.862350051222172
28	1	144	1	4	Rear-move	7	0	181.562	48	3.0260333333333334	15.862350051222172
28	1	144	1	4	Sit	6	13.074	181.562	48	3.0260333333333334	15.862350051222172
28	1	144	1	4	Walk	13	43.34	181.562	48	3.0260333333333334	15.862350051222172
28	1	149	1	6	Alert	0	0	182.14999999999998	44	3.035833333333333	14.493549272577546
28	1	149	1	6	Dig	2	3.549	182.14999999999998	44	3.035833333333333	14.493549272577546
28	1	149	1	6	Groom-self	1	1.74	182.14999999999998	44	3.035833333333333	14.493549272577546
28	1	149	1	6	Jump	0	0	182.14999999999998	44	3.035833333333333	14.493549272577546
28	1	149	1	6	Nesting material	5	15.04	182.14999999999998	44	3.035833333333333	14.493549272577546
28	1	149	1	6	Pups	13	81.266	182.14999999999998	44	3.035833333333333	14.493549272577546
28	1	149	1	6	Rear	9	23.506	182.14999999999998	44	3.035833333333333	14.493549272577546
28	1	149	1	6	Rear-move	3	0	182.14999999999998	44	3.035833333333333	14.493549272577546
28	1	149	1	6	Sit	0	0	182.14999999999998	44	3.035833333333333	14.493549272577546
28	1	149	1	6	Walk	11	45.576	182.14999999999998	44	3.035833333333333	14.493549272577546
28	2	154	1	10	Alert	0	0	180.067	75	3.001116666666667	24.99069790689021
28	2	154	1	10	Dig	0	0	180.067	75	3.001116666666667	24.99069790689021
28	2	154	1	10	Groom-self	2	6.801	180.067	75	3.001116666666667	24.99069790689021
28	2	154	1	10	Jump	0	0	180.067	75	3.001116666666667	24.99069790689021
28	2	154	1	10	Nesting material	0	0	180.067	75	3.001116666666667	24.99069790689021
28	2	154	1	10	Pups	0	0	180.067	75	3.001116666666667	24.99069790689021
28	2	154	1	10	Rear	23	120.954	180.067	75	3.001116666666667	24.99069790689021
28	2	154	1	10	Rear-move	30	0	180.067	75	3.001116666666667	24.99069790689021
28	2	154	1	10	Sit	3	8.162	180.067	75	3.001116666666667	24.99069790689021
28	2	154	1	10	Walk	17	34.155	180.067	75	3.001116666666667	24.99069790689021
28	2	158	1	11	Alert	0	0	177.58599999999998	68	2.9597666666666664	22.974784048292097
28	2	158	1	11	Dig	0	0	177.58599999999998	68	2.9597666666666664	22.974784048292097
28	2	158	1	11	Groom-self	2	15.875	177.58599999999998	68	2.9597666666666664	22.974784048292097
28	2	158	1	11	Jump	0	0	177.58599999999998	68	2.9597666666666664	22.974784048292097
28	2	158	1	11	Nesting material	0	0	177.58599999999998	68	2.9597666666666664	22.974784048292097
28	2	158	1	11	Pups	3	7.256	177.58599999999998	68	2.9597666666666664	22.974784048292097
28	2	158	1	11	Rear	17	90.717	177.58599999999998	68	2.9597666666666664	22.974784048292097
28	2	158	1	11	Rear-move	21	0	177.58599999999998	68	2.9597666666666664	22.974784048292097
28	2	158	1	11	Sit	5	9.971	177.58599999999998	68	2.9597666666666664	22.974784048292097
28	2	158	1	11	Walk	20	46.928	177.58599999999998	68	2.9597666666666664	22.974784048292097
28	3	163	1	17	Alert	0	0	180.625	56	3.0104166666666665	18.602076124567475
28	3	163	1	17	Dig	1	1.511	180.625	56	3.0104166666666665	18.602076124567475
28	3	163	1	17	Groom-self	1	15.647	180.625	56	3.0104166666666665	18.602076124567475
28	3	163	1	17	Jump	0	0	180.625	56	3.0104166666666665	18.602076124567475
28	3	163	1	17	Nesting material	1	2.192	180.625	56	3.0104166666666665	18.602076124567475
28	3	163	1	17	Pups	0	0	180.625	56	3.0104166666666665	18.602076124567475
28	3	163	1	17	Rear	17	103.618	180.625	56	3.0104166666666665	18.602076124567475
28	3	163	1	17	Rear-move	19	0	180.625	56	3.0104166666666665	18.602076124567475
28	3	163	1	17	Sit	3	3.627	180.625	56	3.0104166666666665	18.602076124567475
28	3	163	1	17	Walk	14	49.954	180.625	56	3.0104166666666665	18.602076124567475
28	3	170	1	18	Alert	0	0	179.058	76	2.9842999999999997	25.46660858492779
28	3	170	1	18	Dig	0	0	179.058	76	2.9842999999999997	25.46660858492779
28	3	170	1	18	Groom-self	2	8.691	179.058	76	2.9842999999999997	25.46660858492779
28	3	170	1	18	Jump	0	0	179.058	76	2.9842999999999997	25.46660858492779
28	3	170	1	18	Nesting material	0	0	179.058	76	2.9842999999999997	25.46660858492779
28	3	170	1	18	Pups	0	0	179.058	76	2.9842999999999997	25.46660858492779
28	3	170	1	18	Rear	23	104.164	179.058	76	2.9842999999999997	25.46660858492779
28	3	170	1	18	Rear-move	24	0	179.058	76	2.9842999999999997	25.46660858492779
28	3	170	1	18	Sit	6	10.957	179.058	76	2.9842999999999997	25.46660858492779
28	3	170	1	18	Walk	21	47.759	179.058	76	2.9842999999999997	25.46660858492779
29	1	146	0	4	Alert	0	0	184.63400000000001	43	3.0772333333333335	13.973590996241212
29	1	146	0	4	Dig	0	0	184.63400000000001	43	3.0772333333333335	13.973590996241212
29	1	146	0	4	Groom-self	0	0	184.63400000000001	43	3.0772333333333335	13.973590996241212
29	1	146	0	4	Jump	0	0	184.63400000000001	43	3.0772333333333335	13.973590996241212
29	1	146	0	4	Nesting material	12	48.679	184.63400000000001	43	3.0772333333333335	13.973590996241212
29	1	146	0	4	Pups	9	71.662	184.63400000000001	43	3.0772333333333335	13.973590996241212
29	1	146	0	4	Rear	7	16.856	184.63400000000001	43	3.0772333333333335	13.973590996241212
29	1	146	0	4	Rear-move	4	0	184.63400000000001	43	3.0772333333333335	13.973590996241212
29	1	146	0	4	Sit	2	4.989	184.63400000000001	43	3.0772333333333335	13.973590996241212
29	1	146	0	4	Walk	9	32.422	184.63400000000001	43	3.0772333333333335	13.973590996241212
29	1	150	0	6	Alert	0	0	186.73000000000002	48	3.112166666666667	15.42333851014834
29	1	150	0	6	Dig	1	4.46	186.73000000000002	48	3.112166666666667	15.42333851014834
29	1	150	0	6	Groom-self	0	0	186.73000000000002	48	3.112166666666667	15.42333851014834
29	1	150	0	6	Jump	0	0	186.73000000000002	48	3.112166666666667	15.42333851014834
29	1	150	0	6	Nesting material	6	30.536	186.73000000000002	48	3.112166666666667	15.42333851014834
29	1	150	0	6	Pups	9	63.194	186.73000000000002	48	3.112166666666667	15.42333851014834
29	1	150	0	6	Rear	5	15.342	186.73000000000002	48	3.112166666666667	15.42333851014834
29	1	150	0	6	Rear-move	5	0	186.73000000000002	48	3.112166666666667	15.42333851014834
29	1	150	0	6	Sit	10	28.795	186.73000000000002	48	3.112166666666667	15.42333851014834
29	1	150	0	6	Walk	12	38.021	186.73000000000002	48	3.112166666666667	15.42333851014834
29	2	155	0	10	Alert	0	0	181.919	55	3.0319833333333337	18.139941402492315
29	2	155	0	10	Dig	4	17.762	181.919	55	3.0319833333333337	18.139941402492315
29	2	155	0	10	Groom-self	0	0	181.919	55	3.0319833333333337	18.139941402492315
29	2	155	0	10	Jump	0	0	181.919	55	3.0319833333333337	18.139941402492315
29	2	155	0	10	Nesting material	10	60.171	181.919	55	3.0319833333333337	18.139941402492315
29	2	155	0	10	Pups	2	4.986	181.919	55	3.0319833333333337	18.139941402492315
29	2	155	0	10	Rear	11	40.822	181.919	55	3.0319833333333337	18.139941402492315
29	2	155	0	10	Rear-move	13	0	181.919	55	3.0319833333333337	18.139941402492315
29	2	155	0	10	Sit	2	8.164	181.919	55	3.0319833333333337	18.139941402492315
29	2	155	0	10	Walk	13	47.686	181.919	55	3.0319833333333337	18.139941402492315
29	2	159	0	11	Alert	0	0	180.212	62	3.003533333333333	20.642354560184675
29	2	159	0	11	Dig	4	18.214	180.212	62	3.003533333333333	20.642354560184675
29	2	159	0	11	Groom-self	1	1.737	180.212	62	3.003533333333333	20.642354560184675
29	2	159	0	11	Jump	0	0	180.212	62	3.003533333333333	20.642354560184675
29	2	159	0	11	Nesting material	7	36.961	180.212	62	3.003533333333333	20.642354560184675
29	2	159	0	11	Pups	0	0	180.212	62	3.003533333333333	20.642354560184675
29	2	159	0	11	Rear	16	45.203	180.212	62	3.003533333333333	20.642354560184675
29	2	159	0	11	Rear-move	7	0	180.212	62	3.003533333333333	20.642354560184675
29	2	159	0	11	Sit	9	15.993	180.212	62	3.003533333333333	20.642354560184675
29	2	159	0	11	Walk	18	53.964	180.212	62	3.003533333333333	20.642354560184675
29	3	164	0	17	Alert	0	0	182.322	66	3.0387	21.719814394313357
29	3	164	0	17	Dig	1	2.871	182.322	66	3.0387	21.719814394313357
29	3	164	0	17	Groom-self	1	3.173	182.322	66	3.0387	21.719814394313357
29	3	164	0	17	Jump	0	0	182.322	66	3.0387	21.719814394313357
29	3	164	0	17	Nesting material	0	0	182.322	66	3.0387	21.719814394313357
29	3	164	0	17	Pups	0	0	182.322	66	3.0387	21.719814394313357
29	3	164	0	17	Rear	17	117.476	182.322	66	3.0387	21.719814394313357
29	3	164	0	17	Rear-move	29	0	182.322	66	3.0387	21.719814394313357
29	3	164	0	17	Sit	1	1.965	182.322	66	3.0387	21.719814394313357
29	3	164	0	17	Walk	17	53.129000000000005	182.322	66	3.0387	21.719814394313357
29	3	171	0	18	Alert	0	0	183.235	82	3.053916666666667	26.85076541053838
29	3	171	0	18	Dig	4	5.967	183.235	82	3.053916666666667	26.85076541053838
29	3	171	0	18	Groom-self	0	0	183.235	82	3.053916666666667	26.85076541053838
29	3	171	0	18	Jump	0	0	183.235	82	3.053916666666667	26.85076541053838
29	3	171	0	18	Nesting material	0	0	183.235	82	3.053916666666667	26.85076541053838
29	3	171	0	18	Pups	0	0	183.235	82	3.053916666666667	26.85076541053838
29	3	171	0	18	Rear	22	113.78	183.235	82	3.053916666666667	26.85076541053838
29	3	171	0	18	Rear-move	33	0	183.235	82	3.053916666666667	26.85076541053838
29	3	171	0	18	Sit	6	19.046	183.235	82	3.053916666666667	26.85076541053838
29	3	171	0	18	Walk	17	36.27	183.235	82	3.053916666666667	26.85076541053838
30	1	180	0	5	Alert	0	0	185.1	59	3.085	19.124797406807133
30	1	180	0	5	Dig	3	7.103	185.1	59	3.085	19.124797406807133
30	1	180	0	5	Groom-self	0	0	185.1	59	3.085	19.124797406807133
30	1	180	0	5	Jump	0	0	185.1	59	3.085	19.124797406807133
30	1	180	0	5	Nesting material	9	28.791	185.1	59	3.085	19.124797406807133
30	1	180	0	5	Pups	4	12.999	185.1	59	3.085	19.124797406807133
30	1	180	0	5	Rear	11	33.257	185.1	59	3.085	19.124797406807133
30	1	180	0	5	Rear-move	4	0	185.1	59	3.085	19.124797406807133
30	1	180	0	5	Sit	11	34.46	185.1	59	3.085	19.124797406807133
30	1	180	0	5	Walk	17	66.517	185.1	59	3.085	19.124797406807133
30	2	186	0	11	Alert	0	0	182.661	56	3.04435	18.394731223413864
30	2	186	0	11	Dig	1	2.344	182.661	56	3.04435	18.394731223413864
30	2	186	0	11	Groom-self	1	4.082	182.661	56	3.04435	18.394731223413864
30	2	186	0	11	Jump	0	0	182.661	56	3.04435	18.394731223413864
30	2	186	0	11	Nesting material	4	12.619	182.661	56	3.04435	18.394731223413864
30	2	186	0	11	Pups	3	13.681	182.661	56	3.04435	18.394731223413864
30	2	186	0	11	Rear	12	64.708	182.661	56	3.04435	18.394731223413864
30	2	186	0	11	Rear-move	12	0	182.661	56	3.04435	18.394731223413864
30	2	186	0	11	Sit	7	24.111	182.661	56	3.04435	18.394731223413864
30	2	186	0	11	Walk	16	56.986000000000004	182.661	56	3.04435	18.394731223413864
30	2	187	0	12	Alert	0	0	181.93099999999998	52	3.0321833333333332	17.14935882285042
30	2	187	0	12	Dig	0	0	181.93099999999998	52	3.0321833333333332	17.14935882285042
30	2	187	0	12	Groom-self	1	6.048	181.93099999999998	52	3.0321833333333332	17.14935882285042
30	2	187	0	12	Jump	0	0	181.93099999999998	52	3.0321833333333332	17.14935882285042
30	2	187	0	12	Nesting material	4	18.67	181.93099999999998	52	3.0321833333333332	17.14935882285042
30	2	187	0	12	Pups	1	5.368	181.93099999999998	52	3.0321833333333332	17.14935882285042
30	2	187	0	12	Rear	19	62.734	181.93099999999998	52	3.0321833333333332	17.14935882285042
30	2	187	0	12	Rear-move	6	0	181.93099999999998	52	3.0321833333333332	17.14935882285042
30	2	187	0	12	Sit	5	16.703	181.93099999999998	52	3.0321833333333332	17.14935882285042
30	2	187	0	12	Walk	16	66.516	181.93099999999998	52	3.0321833333333332	17.14935882285042
30	3	197	0	18	Dig	1	1.511	184.067	74	3.0677833333333333	24.121651355213046
30	3	197	0	18	Eat	0	0	184.067	74	3.0677833333333333	24.121651355213046
30	3	197	0	18	Groom-self	1	1.889	184.067	74	3.0677833333333333	24.121651355213046
30	3	197	0	18	Jump	1	0.908	184.067	74	3.0677833333333333	24.121651355213046
30	3	197	0	18	Nesting material	1	1.738	184.067	74	3.0677833333333333	24.121651355213046
30	3	197	0	18	Pups	0	0	184.067	74	3.0677833333333333	24.121651355213046
30	3	197	0	18	Rear	24	97.506	184.067	74	3.0677833333333333	24.121651355213046
30	3	197	0	18	Rear-move	22	0	184.067	74	3.0677833333333333	24.121651355213046
30	3	197	0	18	Sit	4	11.107	184.067	74	3.0677833333333333	24.121651355213046
30	3	197	0	18	Walk	20	55.326	184.067	74	3.0677833333333333	24.121651355213046
30	3	198	0	19	Dig	0	0	182.667	73	3.04445	23.978058434199937
30	3	198	0	19	Eat	0	0	182.667	73	3.04445	23.978058434199937
30	3	198	0	19	Groom-self	2	3.325	182.667	73	3.04445	23.978058434199937
30	3	198	0	19	Jump	0	0	182.667	73	3.04445	23.978058434199937
30	3	198	0	19	Nesting material	0	0	182.667	73	3.04445	23.978058434199937
30	3	198	0	19	Pups	0	0	182.667	73	3.04445	23.978058434199937
30	3	198	0	19	Rear	24	107.569	182.667	73	3.04445	23.978058434199937
30	3	198	0	19	Rear-move	22	0	182.667	73	3.04445	23.978058434199937
30	3	198	0	19	Sit	4	9.82	182.667	73	3.04445	23.978058434199937
30	3	198	0	19	Walk	21	55.546	182.667	73	3.04445	23.978058434199937
31	1	181	1	3	Alert	0	0	180.727	56	3.0121166666666666	18.59157735147488
31	1	181	1	3	Dig	0	0	180.727	56	3.0121166666666666	18.59157735147488
31	1	181	1	3	Groom-self	2	3.704	180.727	56	3.0121166666666666	18.59157735147488
31	1	181	1	3	Jump	1	0.529	180.727	56	3.0121166666666666	18.59157735147488
31	1	181	1	3	Nesting material	1	5.668	180.727	56	3.0121166666666666	18.59157735147488
31	1	181	1	3	Pups	3	22.678	180.727	56	3.0121166666666666	18.59157735147488
31	1	181	1	3	Rear	17	57.756	180.727	56	3.0121166666666666	18.59157735147488
31	1	181	1	3	Rear-move	10	0	180.727	56	3.0121166666666666	18.59157735147488
31	1	181	1	3	Sit	11	40.13	180.727	56	3.0121166666666666	18.59157735147488
31	1	181	1	3	Walk	11	39.227000000000004	180.727	56	3.0121166666666666	18.59157735147488
31	1	183	1	6	Alert	0	0	179.35899999999998	72	2.9893166666666664	24.085772110683045
31	1	183	1	6	Dig	3	7.634	179.35899999999998	72	2.9893166666666664	24.085772110683045
31	1	183	1	6	Groom-self	0	0	179.35899999999998	72	2.9893166666666664	24.085772110683045
31	1	183	1	6	Jump	0	0	179.35899999999998	72	2.9893166666666664	24.085772110683045
31	1	183	1	6	Nesting material	4	18.745	179.35899999999998	72	2.9893166666666664	24.085772110683045
31	1	183	1	6	Pups	0	0	179.35899999999998	72	2.9893166666666664	24.085772110683045
31	1	183	1	6	Rear	24	79.06	179.35899999999998	72	2.9893166666666664	24.085772110683045
31	1	183	1	6	Rear-move	16	0	179.35899999999998	72	2.9893166666666664	24.085772110683045
31	1	183	1	6	Sit	4	9.371	179.35899999999998	72	2.9893166666666664	24.085772110683045
31	1	183	1	6	Walk	21	51.307	179.35899999999998	72	2.9893166666666664	24.085772110683045
31	2	188	1	10	Alert	0	0	181.175	57	3.0195833333333337	18.876776597212636
31	2	188	1	10	Dig	1	1.359	181.175	57	3.0195833333333337	18.876776597212636
31	2	188	1	10	Groom-self	1	8.391	181.175	57	3.0195833333333337	18.876776597212636
31	2	188	1	10	Jump	0	0	181.175	57	3.0195833333333337	18.876776597212636
31	2	188	1	10	Nesting material	3	12.319	181.175	57	3.0195833333333337	18.876776597212636
31	2	188	1	10	Pups	2	9.525	181.175	57	3.0195833333333337	18.876776597212636
31	2	188	1	10	Rear	15	70.758	181.175	57	3.0195833333333337	18.876776597212636
31	2	188	1	10	Rear-move	12	0	181.175	57	3.0195833333333337	18.876776597212636
31	2	188	1	10	Sit	11	29.699	181.175	57	3.0195833333333337	18.876776597212636
31	2	188	1	10	Walk	12	38.923	181.175	57	3.0195833333333337	18.876776597212636
31	2	192	1	12	Alert	0	0	183.223	57	3.053716666666667	18.665778859640984
31	2	192	1	12	Dig	4	11.566	183.223	57	3.053716666666667	18.665778859640984
31	2	192	1	12	Groom-self	0	0	183.223	57	3.053716666666667	18.665778859640984
31	2	192	1	12	Jump	0	0	183.223	57	3.053716666666667	18.665778859640984
31	2	192	1	12	Nesting material	0	0	183.223	57	3.053716666666667	18.665778859640984
31	2	192	1	12	Pups	5	15.424	183.223	57	3.053716666666667	18.665778859640984
31	2	192	1	12	Rear	11	85.8	183.223	57	3.053716666666667	18.665778859640984
31	2	192	1	12	Rear-move	19	0	183.223	57	3.053716666666667	18.665778859640984
31	2	192	1	12	Sit	5	14.81	183.223	57	3.053716666666667	18.665778859640984
31	2	192	1	12	Walk	13	44.207	183.223	57	3.053716666666667	18.665778859640984
31	3	199	1	17	Dig	0	0	182	42	3.033333333333333	13.846153846153847
31	3	199	1	17	Eat	2	7.254	182	42	3.033333333333333	13.846153846153847
31	3	199	1	17	Groom-self	2	9.372	182	42	3.033333333333333	13.846153846153847
31	3	199	1	17	Jump	0	0	182	42	3.033333333333333	13.846153846153847
31	3	199	1	17	Nesting material	0	0	182	42	3.033333333333333	13.846153846153847
31	3	199	1	17	Pups	0	0	182	42	3.033333333333333	13.846153846153847
31	3	199	1	17	Rear	10	74.837	182	42	3.033333333333333	13.846153846153847
31	3	199	1	17	Rear-move	7	0	182	42	3.033333333333333	13.846153846153847
31	3	199	1	17	Sit	13	64.404	182	42	3.033333333333333	13.846153846153847
31	3	199	1	17	Walk	8	24.636	182	42	3.033333333333333	13.846153846153847
31	3	200	1	19	Dig	0	0	182.989	40	3.0498166666666666	13.115542464301132
31	3	200	1	19	Eat	1	28.802	182.989	40	3.0498166666666666	13.115542464301132
31	3	200	1	19	Groom-self	1	17.991	182.989	40	3.0498166666666666	13.115542464301132
31	3	200	1	19	Jump	0	0	182.989	40	3.0498166666666666	13.115542464301132
31	3	200	1	19	Nesting material	0	0	182.989	40	3.0498166666666666	13.115542464301132
31	3	200	1	19	Pups	0	0	182.989	40	3.0498166666666666	13.115542464301132
31	3	200	1	19	Rear	10	89.955	182.989	40	3.0498166666666666	13.115542464301132
31	3	200	1	19	Rear-move	15	0	182.989	40	3.0498166666666666	13.115542464301132
31	3	200	1	19	Sit	4	16.853	182.989	40	3.0498166666666666	13.115542464301132
31	3	200	1	19	Walk	9	28.194	182.989	40	3.0498166666666666	13.115542464301132
