# Supplementary material for: A break from the pups: The effects of loft access on the welfare of lactating laboratory rats
Source: PLoS One. 2021 Jun 8;16(6):e0253020. doi: 10.1371/journal.pone.0253020 (PMC8186774; doi:10.1371/journal.pone.0253020)
Supplement: S3 Dataset — (CSV) [file pone.0253020.s008.csv]

video_index	behavior_name	behavior_frequency	behavior_duration	rat_id	week	loft	trial_duration	total_openarm_duration_percent
48	open	9	35.961	2	0	0	305.228	11.78168451
50	open	9	73.257	9	0	0	304.524	24.05623202
28	open	4	19.243	12	0	0	310.958	6.188295525
115	open	10	63.245	20	0	0	306.43	20.63929772
106	open	15	65.16	24	0	0	311.611	20.91068672
110	open	9	73.966	29	0	0	308.834	23.95008322
47	open	2	9.269	1	0	1	292.988	3.163610796
30	open	6	19.72	4	0	1	311.471	6.331247532
23	open	9	46.489	7	0	1	301.677	15.34389
114	open	6	25.293	21	0	1	307.693	8.220206505
112	open	6	26.597	22	0	1	306.296	8.683430407
107	open	7	47.194	25	0	1	308.986	15.27383118
108	open	7	71.86	26	0	1	309.338	23.23025299
111	open	12	83	28	0	1	305.455	27.17257861
35	open	6	24.82	2	1	0	302.725	8.189
143	open	8	68.646	9	1	0	300.838	22.81826099
80	open	4	11.506	12	1	0	304.955	3.773015691
117	open	4	9.768	20	1	0	300.377	3.251913429
118	open	7	30.22	29	1	0	307.488	9.828025809
147	open	16	66.311	30	1	0	301.278	22.009
45	open	7	16.001	1	1	1	307.544	5.202832765
79	open	3	8.21	4	1	1	300.94	2.728
51	open	3	8.484	7	1	1	303.739	2.793187572
116	open	10	31.037	21	1	1	306.247	10.13462989
120	open	7	34.469	22	1	1	304.106	11.33453467
131	open	10	33.501	25	1	1	276.727	12.10615516
129	open	9	30.954	26	1	1	306.891	10.08631729
119	open	10	34.138	28	1	1	305.645	11.16916684
145	open	3	12.751	31	1	1	301.003	4.236
62	open	2	8.511	2	2	0	302.475	2.813786263
82	open	9	30.574	9	2	0	305.958	9.9928
78	open	4	11.763	12	2	0	306.978	3.831870688
122	open	5	20.48	20	2	0	303.206	6.75448375
146	open	13	39.202	24	2	0	307.712	12.73983465
124	open	10	44.68	29	2	0	304.28	14.68
137	open	6	41.934	30	2	0	302.99	13.84
60	open	8	58.189	1	2	1	300.725	19.34957187
77	open	3	15.978	4	2	1	308.795	5.174306579
96	open	8	40.718	7	2	1	301.539	13.50339425
121	open	12	54.976	21	2	1	307.968	17.85120532
125	open	9	47.543	22	2	1	309.968	15.33803489
136	open	8	28.992	25	2	1	307.305	9.434275394
132	open	12	51.205	26	2	1	309.939	16.52099284
123	open	11	38.222	28	2	1	301.193	12.69020196
139	open	2	18.247	31	2	1	303.5	6.012
141	open	5	12.821	2	3	0	310.993	4.12260083
89	open	6	32.816	9	3	0	303.22	10.823
144	open	8	24.582	12	3	0	301.683	8.148288104
127	open	7	31.301	20	3	0	301.126	10.39465207
140	open	11	48.945	24	3	0	307.256	15.92971333
128	open	9	64.964	29	3	0	300.74	21.601
149	open	12	47.983	30	3	0	308.986	15.52918255
54	open	3	13.495	1	3	1	300.235	4.494812397
142	open	5	25.292	4	3	1	304.467	8.306975797
76	open	6	27.293	7	3	1	303.713	8.986444439
126	open	12	58.176	21	3	1	302.613	19.225
148	open	7	34.499	25	3	1	309.515	11.14614801
138	open	5	16.177	26	3	1	304.47	5.313
130	open	7	31.739	28	3	1	306.247	10.36385663
150	open	2	16.924	31	3	1	302.967	5.586086934
