# Supplementary material for: A break from the pups: The effects of loft access on the welfare of lactating laboratory rats
Source: PLoS One. 2021 Jun 8;16(6):e0253020. doi: 10.1371/journal.pone.0253020 (PMC8186774; doi:10.1371/journal.pone.0253020)
Supplement: S4 Dataset — (CSV) [file pone.0253020.s009.csv]

rat_id	pup	sex	wean_weight	loft	litter_size
2	1	M	78	0	12
2	2	M	71	0	12
2	3	M	78	0	12
2	4	M	70	0	12
2	5	M	73	0	12
2	6	M	70	0	12
2	7	F	75	0	12
2	8	M	75	0	12
2	9	M	73	0	12
2	10	M	70	0	12
2	11	F	72	0	12
2	12	M	73	0	12
21	1	F	70	1	12
21	2	M	77	1	12
21	3	M	77	1	12
21	4	F	67	1	12
21	5	F	74	1	12
21	6	M	74	1	12
21	7	M	73	1	12
21	8	F	76	1	12
21	9	F	71	1	12
21	10	M	74	1	12
21	11	M	69	1	12
21	12	M	74	1	12
28	1	F	74	1	12
28	2	F	78	1	12
28	3	M	76	1	12
28	4	M	82	1	12
28	5	M	91	1	12
28	6	F	74	1	12
28	7	F	75	1	12
28	8	M	86	1	12
28	9	M	81	1	12
28	10	M	76	1	12
28	11	F	85	1	12
28	12	F	87	1	12
20	1	F	79	0	12
20	2	M	83	0	12
20	3	F	81	0	12
20	4	M	79	0	12
20	5	F	76	0	12
20	6	F	81	0	12
20	7	F	76	0	12
20	8	F	80	0	12
20	9	M	77	0	12
20	10	M	82	0	12
20	11	M	83	0	12
20	12	M	84	0	12
29	1	F	72	0	12
29	2	M	85	0	12
29	3	F	76	0	12
29	4	F	79	0	12
29	5	F	83	0	12
29	6	F	67	0	12
29	7	F	81	0	12
29	8	M	77	0	12
29	9	F	67	0	12
29	10	M	80	0	12
29	11	F	80	0	12
29	12	F	71	0	12
22	1	M	86	1	12
22	2	F	82	1	12
22	3	F	89	1	12
22	4	M	85	1	12
22	5	M	87	1	12
22	6	F	73	1	12
22	7	M	87	1	12
22	8	M	86	1	12
22	9	F	83	1	12
22	10	F	83	1	12
22	11	M	89	1	12
22	12	F	83	1	12
4	1	M	87	1	12
4	2	M	76	1	12
4	3	F	86	1	12
4	4	F	77	1	12
4	5	M	84	1	12
4	6	M	79	1	12
4	7	F	80	1	12
4	8	F	80	1	12
4	9	F	79	1	12
4	10	F	81	1	12
4	11	F	72	1	12
4	12	M	87	1	12
12	1	F	73	0	12
12	2	M	78	0	12
12	3	M	83	0	12
12	4	M	76	0	12
12	5	F	75	0	12
12	6	F	73	0	12
12	7	F	71	0	12
12	8	M	76	0	12
12	9	F	79	0	12
12	10	F	69	0	12
12	11	M	61	0	12
12	12	F	65	0	12
7	1	M	68	1	12
7	2	F	65	1	12
7	3	F	63	1	12
7	4	M	66	1	12
7	5	M	61	1	12
7	6	M	65	1	12
7	7	M	67	1	12
7	8	M	76	1	12
7	9	F	62	1	12
7	10	F	70	1	12
7	11	M	69	1	12
7	12	F	66	1	12
1	1	M	99	1	8
1	2	M	95	1	8
1	3	F	94	1	8
1	4	F	89	1	8
1	5	M	78	1	8
1	6	M	72	1	8
1	7	M	70	1	8
1	8	M	73	1	8
9	1	M	82	0	10
9	2	M	78	0	10
9	3	M	82	0	10
9	4	M	74	0	10
9	5	F	76	0	10
9	6	F	64	0	10
9	7	F	74	0	10
9	8	F	75	0	10
9	9	F	77	0	10
9	10	F	68	0	10
30	1	M	99	0	3
30	2	F	106	0	3
30	3	M	100	0	3
26	1	M	90	1	9
26	2	M	88	1	9
26	3	M	81	1	9
26	4	F	78	1	9
26	5	F	87	1	9
26	6	F	74	1	9
26	7	F	82	1	9
26	8	F	76	1	9
26	9	F	83	1	9
24	1	F	72	0	12
24	2	F	71	0	12
24	3	F	66	0	12
24	4	F	66	0	12
24	5	F	71	0	12
24	6	F	72	0	12
24	7	M	73	0	12
24	8	M	78	0	12
24	9	M	68	0	12
24	10	M	72	0	12
24	11	M	72	0	12
24	12	M	71	0	12
25	1	F	83	1	6
25	2	F	82	1	6
25	3	M	85	1	6
25	4	M	89	1	6
25	5	M	97	1	6
25	6	M	78	1	6
31	1	F	79	1	7
31	2	F	69	1	7
31	3	F	81	1	7
31	4	F	81	1	7
31	5	M	85	1	7
31	6	M	92	1	7
31	7	M	80	1	7
